# Supplementary material for: Valerian and valeric acid inhibit growth of breast cancer cells possibly by mediating epigenetic modifications
Source: Sci Rep. 2021 Jan 28;11:2519. doi: 10.1038/s41598-021-81620-x (PMC7844014; doi:10.1038/s41598-021-81620-x)
Supplement: Supplementary file 1 — Supplementary Tables. [file 41598_2021_81620_MOESM1_ESM.xlsx]

## Sheet: Sheet1
Title: Valerian and valeric acid inhibit growth of breast cancer cells possibly by mediating epigenetic modifications
Authors: Fengqin Shi, Ya Li, Rui Han, Alan Fu, Ronghua Wang, Olivia Nusbaum, Qin Qin, Xinyi Chen, Li Hou, and Yong Zhu
TargetID	Treated.AVG_Beta	Treated.DiffScore	P.value_FDR	Delta Beta	Control.AVG_Beta	Control.Intensity	GENOME_BUILD	CHR	SOURCESEQ	STRAND	UCSC_REFGENE_NAME	UCSC_REFGENE_ACCESSION	UCSC_REFGENE_GROUP
cg15377649	0.337654	101.669	1.15617e-07	0.332644	0.00501039	8083	37	19	CGGACAGGCTGGTGGGCGAGCGAGAGGCGGCGGAATGGTGGACTACCACG	R	ACTN4	NM_004924	1stExon
cg25242756	0.271539	38.1125	0.0458376	0.196076	0.0754634	2166	37	11	CGGTGATAGTAGACTGTGTGCCACTCATTGGGGCCCTTGGCGAGAGGTCC	R	ARHGEF12	NM_015313	1stExon
cg06689961	0.290733	57.5679	0.00108987	0.244157	0.0465766	8853	37	12	CCTCTTGCCACTCGTACTTGCCCTCTAGGGGTTTGTGATTCTGAAAATCG	F	CDKN1B	NM_004064	1stExon
cg19953799	0.417135	124.414	9.76373e-10	0.393641	0.0234943	5263	37	2	AGTTTTCCCATTAGCAAGCTCCTGGACTTTTTTCTGGGCCAGGAGATTCG	R	CNNM4	NM_020184	1stExon
cg11888151	0.469227	130.913	2.49076e-10	0.418722	0.0505051	4949	37	22	AGTTCTCGGACACCGACAGCACATAGTCCCCAGGGCAGGTGGAAGAATCG	F	CRKL	NM_005207	1stExon
cg00545462	0.637452	149.546	4.77078e-12	0.475201	0.162252	806	37	20	CGGATTCCTGACCCAGGTGATCCCAGGTAAACTGGATAAATAGGAGGAAA	F	DEFB132	NM_207469	1stExon
cg18975462	0.485771	146.536	9.21536e-12	0.441748	0.0440236	3966	37	8	TTATTTACAATCCTCTTGACCCAGGCAGGACACATGCAGGCCAAAAAACG	F	EXT1	NM_000127	1stExon
cg13694680	0.329308	48.9192	0.00579869	0.241114	0.0881943	4923	37	11	TATCCTTCCACCTATACTTTAAGATAATCATTTTTCAGCCGACCTAGTCG	F	FIBIN	NM_203371	1stExon
cg00912573	0.524584	43.4505	0.0164704	0.271809	0.252775	5395	37	2	CTGGTGACATGTTCATGTAGTCACCTGTGCAAGGTAAGAGCTTACCACCG	R	IRS1	NM_005544	1stExon
cg25977492	0.533934	150.515	3.88539e-12	0.458103	0.0758317	1944	37	6	AGTGTACATGATGGCAACAATCCGGTCCTGGTCCATGAAGCTCTCTAACG	F	OR12D2	NM_013936	1stExon
cg27359472	0.349245	39.5368	0.0346969	0.22467	0.124575	1369	37	6	TTTATGGTGGTATGTCTTTTCTATGGACCTGTGGGCTTCACATATATTCG	F	OR12D3	NM_030959	1stExon
cg20084079	0.177432	46.9568	0.00836356	0.174621	0.00281162	967	37	11	CGGTATCTATGAATGATAAAGAAGCCAGAAAAAAGTACATGGGGGAACCC	R	OR4A15	NM_001005275	1stExon
cg00467296	0.560939	116.704	4.91525e-09	0.4226	0.138339	3789	37	11	CCATCATGGGCAACTGCACCATTCTCTTTATTATAAAGACAGAGCCCTCG	R	OR51A7	NM_001004749	1stExon
cg24652956	0.247305	71.2374	6.96921e-05	0.247305	0	1215	37	11	CGGGGACAGGGTTATCCAAGGATGTTGTGGAAACATCCCCTGAGCAAAGG	R	OR52R1	NM_001005177	1stExon
cg20367065	0.154651	41.6488	0.0231486	0.154651	0	723	37	3	CAGAGTTTGTTCTCACAGGATTTTTACATCAACCTGACTGTAAAATACCG	R	OR5H6	NM_001005479	1stExon
cg25577367	0.557143	153.525	2.09359e-12	0.468163	0.08898	4047	37	11	CACCCTAATTGCCTTCCCAGCTCTCCTGGAGATTCGAATATCTCTCTTCG	F	OR6M1	NM_001005325	1stExon
cg15727783	0.274267	54.4387	0.00201311	0.231569	0.0426981	15170	37	10	CGGGGTTCAGGTCCCTCTTCACGTGTTCGTACTGCTTCTTCTTCTTCTCG	F	SLK	NM_014720	1stExon
cg06727269	0.324074	62.5608	0.000396559	0.266564	0.0575099	4960	37	5	CGGTAGACATCAATTCTCAGGTCAGGTCTCAAGCCTCCTAGGTAATAGTC	F	TRIM52	NM_032765	1stExon
cg03180302	0.433184	39.7268	0.0335132	0.245907	0.187277	2698	37	18	AGCAGCCATCACAGAAGTCCACTCATTCTTGGCAGGATGGCTTCTCATCG	R	TTR	NM_000371	1stExon
cg10423031	0.475039	87.277	2.59709e-06	0.359017	0.116022	7864	37	15	CGCAGCTACTGGGAAAAGAATGCAGGTTAGAGAACGACTCCAGAGAGTCC	R	FAM63B;FAM63B	NM_001040453;NM_001040450	1stExon
cg11956761	0.514885	374.344	4.46486e-34	0.495813	0.0190722	5720	37	1	GGGCAAAGTGATCAAGGACAGCGTCACCCTCCTGCCCTGCTTTTATTTCG	R	LPPR4;LPPR4	NM_001166252;NM_014839	1stExon
cg01964009	0.284087	46.6118	0.00894805	0.21986	0.0642261	4571	37	3	CGGGAGAACTCCTCCAGCAGCTCCCCAAGCCCCAGCTCCTGAGGCGGCTG	R	MTMR14;MTMR14;MTMR14	NM_022485;NM_001077526;NM_001077525	1stExon
cg12502403	0.428431	71.1871	7.03702e-05	0.317857	0.110574	7560	37	11	CGGAGCAGGTAAGGAGCCCCGAGGGCTCCCCGAATTCTCTGGCTGGGCCC	F	MARK2;MARK2;MARK2;MARK2	NM_001163296;NM_001163297;NM_001039469;NM_004954	1stExon
cg18555199	0.342035	42.6352	0.0192783	0.230505	0.11153	7333	37	3	CGGGGCTTTCTACAAGGTACTGACCGTTTTGCCACTTTGTCGAGTGTTCT	F	FXR1;FXR1;FXR1;FXR1	NM_005087;NM_001013438;NM_001013439;NM_001013439	5'UTR;1stExon
cg15242570	0.492642	50.0153	0.00472073	0.285764	0.206878	7344	37	9	CGGAGGTCGCGGTTCTGGCCCAGCTTCGCCTGACTCTGCTTCTAAAACCT	R	CTSL1;CTSL1;CTSL1;CTSL1	NM_145918;NM_001912;NM_145918;NM_001912	1stExon;5'UTR
cg22546696	0.203907	42.7095	0.0189649	0.179181	0.0247261	13408	37	15	CGGTGTGCGAACCGAACAGAATAACCCGCCCCCAGCGGGATGTGAAGGAC	F	MGA;MGA;MGA;MGA	NM_001080541;NM_001164273;NM_001080541;NM_001164273	1stExon;5'UTR
cg00068160	0.849582	49.9779	0.00474764	0.25337	0.596212	1220	37	13	GTGTTGCATGCACGCTGTTCAAATGTGAGGTCTGAAATGGCTGGCACACG	F	SOX21;SOX21	NM_007084;NM_007084	1stExon;3'UTR
cg11993322	0.380808	57.477	0.00110725	0.276364	0.104444	4333	37	9	GCAGGGGAACTGTACATGTGGGAGGTCCTGAGGGCCCTTGCACCCACTCG	R	TUSC1;TUSC1	NM_001004125;NM_001004125	1stExon;3'UTR
cg08317681	0.54602	374.344	5.76111e-34	0.532789	0.0132312	1336	37	20	CGGTTTAAGAAGGCATAGAGAGATGTCTCTTGTAGGTTTTAAAAAGATCT	R	ZCCHC3;ZCCHC3	NM_033089;NM_033089	1stExon;3'UTR
cg02582925	0.348551	60.467	0.000607342	0.271663	0.0768878	4257	37	5	CGGTGCCCTTTGGAAGGTGCGGTTACTTTCAAGTTGCCCTGGGAGGATTT	F	ARSB;ARSB;ARSB;ARSB	NM_198709;NM_000046;NM_198709;NM_000046	1stExon;5'UTR
cg25683012	0.293209	44.5377	0.0134278	0.21871	0.0744991	10182	37	12	GTCTGTCACACAGGGACATCACCCTACAGCAGTTCAGGCTGTGTGGTTCG	F	BAZ2A;BAZ2A	NM_013449;NM_013449	1stExon;5'UTR
cg21319458	0.560739	374.344	2.48048e-34	0.479046	0.0816929	1932	37	2	CGGAGAAGGAGGGAGTCGAAGGCTTTCCCGATCACAAATCTCACCTCCAC	R	BAZ2B;BAZ2B	NM_013450;NM_013450	1stExon;5'UTR
cg16347256	0.146399	-38.2193	0.044972	-0.227892	0.374291	958	37	1	CTCCCCAGTCCCCTGCAGGTGCTGGTCTAAGCCAAGCTGGGAGGATGGCG	F	C1orf168;C1orf168	NM_001004303;NM_001004303	1stExon;5'UTR
cg26893134	0.253877	45.3273	0.0115123	0.205397	0.0484805	2664	37	6	CGTGGAGGTTTTACCAGGGGTTAGTAGCTTCCTCTTGCTAACTTTTTATT	R	FRK;FRK	NM_002031;NM_002031	1stExon;5'UTR
cg09805055	0.270375	38.3765	0.043695	0.196294	0.074081	10537	37	2	GACCCAGGGACGGAGGACCCAGGCTGGCTGGGGACTGTCTGCTCTTCTCG	F	FZD5;FZD5	NM_003468;NM_003468	1stExon;5'UTR
cg16279158	0.422813	87.1788	2.6489e-06	0.343746	0.0790668	2986	37	11	CGGCAGTAAAGAATAAAAGGCCAGACAGAGAGGCAGCAGCACATATCTGC	R	HBE1;HBE1	NM_005330;NM_005330	1stExon;5'UTR
cg05396178	0.453209	131.511	2.19788e-10	0.414498	0.0387107	6074	37	6	TGGTGAACTTCTCTCGGCTGTTCTCAGTTCCTCCATTTATCGTTTCTTCG	R	HIST1H2AL;HIST1H2AL	NM_003511;NM_003511	1stExon;5'UTR
cg10724791	0.349926	46.5771	0.00900452	0.242498	0.107429	5150	37	4	CGGGCAGGGCTGTAGCTCACTGTGGGACCAGCCCTCCAGCCGCAGTGCCA	R	MGST2;MGST2	NM_002413;NM_002413	1stExon;5'UTR
cg23187103	0.281796	78.1769	1.65667e-05	0.274184	0.00761223	15270	37	8	AGGGATCGCGCTGAGTATAAAAGCCGGTTTTCGGGGCTTTATCTAACTCG	R	MYC;MYC	NM_002467;NM_002467	1stExon;5'UTR
cg00264208	0.372986	49.3138	0.00537519	0.255945	0.117041	8145	37	22	CGGGACTCCCAGCACTGCAGAGGGTGTGAGGTCTGACATCCAAGACACGT	R	NAGA;NAGA	NM_000262;NM_000262	1stExon;5'UTR
cg01037637	0.0130719	-43.8499	0.0151943	-0.173531	0.186603	1781	37	18	TGGTTATTTATCCTGTAGAGACAATTAGGAGCCGTGACGCCCCCTTCTCG	F	RNF152;RNF152	NM_173557;NM_173557	1stExon;5'UTR
cg06789412	0.257785	39.6441	0.0340251	0.194645	0.0631399	14550	37	3	CCCGCAGCGACCTTATAAGGTCTCTTCCCATGATTCTCTCTTTCTTTTCG	F	RPL24;RPL24	NM_000986;NM_000986	1stExon;5'UTR
cg05728667	0.477246	106.329	4.41741e-08	0.388848	0.0883978	5692	37	4	GAAGCCATGGTACAGGCAGAGCTCAGGGCGATCCCCAGGTGAGGGCAGCG	R	TMEM184C;TMEM184C	NM_018241;NM_018241	1stExon;5'UTR
cg00259785	0.357449	71.4696	6.65719e-05	0.295034	0.0624157	5828	37	19	TCGCCAAGGCCCCAGGAAGGGTTTTGCAGACGCTTGTGGGGGTGGGATCG	R	ZNF599;ZNF599	NM_001007248;NM_001007248	1stExon;5'UTR
cg16272786	0.284239	82.3153	7.08761e-06	0.281381	0.0028581	11796	37	1	GAACGAGTGAGACATGGGCGGGGCAGTCGCCTCATGACGTCAGTCTCGCG	R	GUK1;GUK1;GUK1;GUK1	NM_001159390;NM_000858;NM_000858;NM_001159390	1stExon;5'UTR
cg05035351	0.207323	54.1431	0.00213523	0.201029	0.00629452	5937	37	5	CGAGGTGAATTCCCCAGCAGGTACAACGGAGCAACAATCCGCAGCGCGCG	R	SLC1A3;SLC1A3;SLC1A3;SLC1A3	NM_001166696;NM_001166696;NM_004172;NM_004172	1stExon;5'UTR
cg08188828	0.335361	43.9506	0.01488	0.231647	0.103714	9378	37	18	GTATTCCTTAGTATAAACCACTACACTGCAGGTGCTCACCAAAATACTCG	F	RBBP8;RBBP8;RBBP8;RBBP8;RBBP8	NM_203291;NM_203291;NM_203292;NM_203292;NM_002894	1stExon;5'UTR
cg00069314	0.170363	46.4627	0.00918292	0.170363	0	1423	37	4	CGTAACCTCTGCGGTAGAAAACGTCAGGTATCTTTTAAATCGCGATAGTT	F	CLCN3;CLCN3;CLCN3;CLCN3	NM_001829;NM_173872;NM_001829;NM_173872	1stExon;5'UTR
cg21085001	0.481998	47.5181	0.00753639	0.277255	0.204743	3695	37	1	GGTGGCGGAGAGATCAGAAGCCTCTTCCCCAAGCCGAGCCAACCTCAGCG	R	MPZL1;MPZL1;MPZL1;MPZL1;MPZL1;MPZL1	NM_003953;NM_024569;NM_003953;NM_001146191;NM_024569;NM_001146191	1stExon;5'UTR
cg18546840	0.288508	48.4174	0.00637834	0.225337	0.0631709	2322	37	7	TAAAACAAATCAAGCAGCTCTGTGATTGTTTTGGCGTCCGTGGACAATCG	F	FOXP2;FOXP2;FOXP2;FOXP2;FOXP2;FOXP2	NM_148898;NM_148898;NM_148899;NM_014491;NM_014491;NM_148899	1stExon;5'UTR;5'UTR;1stExon;5'UTR;1stExon
cg03762505	0.305108	71.2856	6.9055e-05	0.273908	0.0312001	6791	37	1	GATTTGTTCCCCCACTCCAAACCCCAGGAATGACCCTTACACGACAAACG	F	METTL13;METTL13;METTL13;METTL13;METTL13;METTL13	NM_001007239;NM_015935;NM_001007239;NM_014955;NM_014955;NM_015935	1stExon;5'UTR;5'UTR;1stExon;5'UTR;1stExon
cg06074958	0.443177	81.1939	8.90988e-06	0.340038	0.103139	8946	37	12	CGGAGGCCCAGGGGCGAGTAGGAACCCTGTGGCCCAGTAAAGCCTCCAAC	F	NACA;NACA;NACA;NACA;NACA;NACA	NM_005594;NM_001113203;NM_001113202;NM_001113201;NM_005594;NM_001113201	1stExon;5'UTR;5'UTR;1stExon;5'UTR;5'UTR
cg05577173	0.340559	60.6274	0.0005886	0.269109	0.0714495	6716	37	5	TTTGGAATAACCAAGAGATACTGCTGGAACCTCCCACGCAAAACAAAACG	F	PAPD4;PAPD4;PAPD4;PAPD4	NM_001114394;NM_001114393;NM_001114394;NM_173797	1stExon;5'UTR;5'UTR;5'UTR
cg03849074	0.606698	374.344	9.39971e-34	0.487376	0.119322	1375	37	6	ATGGGGTGAATCGGCGTCGGCCTTCCACTGTGGGGTTAAATCTCATCCCG	R	ZKSCAN3;ZNF323;ZKSCAN3;ZNF323	NM_024493;NM_001135215;NM_024493;NM_145909	1stExon;5'UTR;5'UTR;5'UTR
cg27079740	0.669938	102.918	8.79527e-08	0.413282	0.256656	839	37	4	CGGGTTGGTGGTCGGCTTCATGTTAGGAGGACACCCCTCCATCTGTTCAC	R	GPM6A;GPM6A;GPM6A;GPM6A	NM_201591;NM_005277;NM_201592;NM_201591	1stExon;5'UTR;Body;5'UTR
cg00160462	0.507089	101.022	1.31861e-07	0.388705	0.118385	7874	37	6	TTATTAAACTTTCGCTCTAACCTCACCTTTGTGTCTGCGCTCCTTTATCG	R	ZNF323;ZNF323;ZNF323;ZNF323;ZNF323;ZNF323;ZNF323	NM_001135216;NM_001135215;NR_024164;NM_001135216;NM_030899;NM_145909;NR_024165	1stExon;5'UTR;Body;5'UTR;5'UTR;5'UTR;Body
cg01174096	0.406061	74.9474	3.21125e-05	0.317879	0.0881815	2633	37	2	CGGTTGCTGAGGCCTTGGGCAAGGCGAATGAGTAATGGAAGCTCTAAACC	R	SLC39A10;SLC39A10;SLC39A10	NM_001127257;NM_001127257;NM_020342	1stExon;5'UTR;TSS1500
cg07519822	0.445617	90.6348	1.26369e-06	0.356269	0.0893479	8227	37	14	CGGTTCAGTGACGTCGTAAATTGGAATGAGGCATCCAGTTTAGCAACAGC	F	GMPR2;GMPR2;GMPR2;GMPR2;GMPR2;NEDD8;GMPR2	NM_001002001;NM_001002000;NM_001002002;NM_001002001;NM_016576;NM_006156;NM_001002000	1stExon;5'UTR;TSS1500;5'UTR;TSS1500;TSS200;1stExon
cg16461345	0.431584	87.154	2.64902e-06	0.346467	0.0851177	7419	37	14	CGTCGTAAATTGGAATGAGGCATCCAGTTTAGCAACAGCAGAGATGACGA	F	GMPR2;GMPR2;GMPR2;GMPR2;GMPR2;NEDD8;GMPR2	NM_001002001;NM_001002000;NM_001002002;NM_001002001;NM_016576;NM_006156;NM_001002000	1stExon;5'UTR;TSS1500;5'UTR;TSS1500;TSS200;1stExon
cg11315141	0.393668	78.2485	1.6369e-05	0.319475	0.0741935	8580	37	14	GAGTCGTCATCTCTGCTGTTGCTAAACTGGATGCCTCATTCCAATTTACG	F	GMPR2;GMPR2;GMPR2;GMPR2;GMPR2;NEDD8;GMPR2	NM_001002001;NM_001002000;NM_001002002;NM_001002001;NM_016576;NM_006156;NM_001002000	1stExon;5'UTR;TSS1500;5'UTR;TSS1500;TSS200;1stExon
cg08728825	0.283804	39.7138	0.0335696	0.204234	0.0795699	3620	37	12	CGTTGGCGGAGGAGGGATCCTGAGAAGGTACTAGAAATACTGAACCCAGT	F	PUS7L;PUS7L;IRAK4;IRAK4;PUS7L;PUS7L;IRAK4;IRAK4;IRAK4	NM_001098615;NM_031292;NM_001145258;NM_016123;NM_001098615;NM_001098614;NM_001145256;NM_001145257;NM_001114182	1stExon;5'UTR;TSS1500;TSS1500;5'UTR;5'UTR;TSS1500;TSS1500;TSS1500
cg01741121	0.349056	68.9834	0.000109775	0.287575	0.0614806	10261	37	14	GGTCCAGGCGGCAGTTGACCAAAGACCACCTTGCTTAGCAACTAACCTCG	F	GMPR2;GMPR2;GMPR2;GMPR2;NEDD8;GMPR2;GMPR2	NM_001002001;NM_001002000;NM_016576;NM_001002001;NM_006156;NM_001002002;NM_001002000	1stExon;5'UTR;TSS200;5'UTR;TSS1500;TSS200;1stExon
cg03031660	0.220226	55.2496	0.0017076	0.209028	0.0111979	12313	37	17	GTCCAAAGGGGAGCGCCAAAAGGAAACCCTTGCCCTCCCTGTATCCGTCG	F	MRPS7;MRPS7;GGA3;GGA3	NM_015971;NM_015971;NM_014001;NM_138619	1stExon;5'UTR;TSS200;TSS200
cg00905156	0.239432	39.7361	0.0334626	0.187823	0.0516093	7108	37	4	CTACTGCTGCTCTCAGCCTCCAAACTTCTTCAGGCAATGCTATTTTATCG	R	FAM13A;FAM13A;FAM13A	NM_001015045;NM_014883;NM_001015045	1stExon;Body;5'UTR
cg06712026	0.332465	45.4538	0.0112363	0.234288	0.0981779	3577	37	10	GGGAAAACCCAAGGGCTATGGCTTCTGCGAATACCAAGACCAGGAGACCG	F	CSTF2T;PRKG1;PRKG1	NM_015235;NM_001098512;NM_006258	1stExon;Body;Body
cg22637837	0.430565	42.4187	0.0201028	0.253099	0.177467	7400	37	5	CGAGAGAAGATTTGCGGAAGGAAACTTGAGTGTGCACTAGAATTCGAAAC	F	PCDHGB1;PCDHGA2;PCDHGA1;PCDHGB1;PCDHGA3	NM_018922;NM_018915;NM_018912;NM_032095;NM_018916	1stExon;Body;Body;1stExon;Body
cg15089487	0.389032	95.3741	4.54449e-07	0.344578	0.044454	4534	37	15	TCTAACAGAGAACCTGGACTGTCTCCTATCATGATTCCCGGGAAATATCG	R	LRRC49;THAP10	NM_017691;NM_020147	1stExon;TSS1500
cg24799451	0.336259	57.7872	0.00104559	0.262036	0.0742232	5114	37	11	GGGCCTTGGTAGCGGCCTGCAGCCCTGGTGTCCGCTGGATCTTAGACTCG	F	NCAPD3;VPS26B	NM_015261;NM_052875	1stExon;TSS1500
cg15739437	0.38279	61.3054	0.000509955	0.284832	0.0979576	2544	37	5	GTGCTTGAGCACTGGCCCCTAAGGCAGGCCTTACAGATCTCTTACACTCG	R	TSLP;TSLP;TSLP	NM_033035;NM_138551;NM_033035	1stExon;TSS1500;5'UTR
cg18259504	0.584364	103.249	8.29695e-08	0.406701	0.177663	4932	37	14	CGGTGTCCTTATCTGCAGCTTGAAGAGGGTAAGATTTTGCATCTGACACC	F	ATL1;MAP4K5;ATL1;MAP4K5	NM_001127713;NM_006575;NM_001127713;NM_198794	1stExon;TSS1500;5'UTR;TSS1500
cg04836154	0.36368	103.847	7.36138e-08	0.346572	0.0171078	17845	37	11	CGGCGGAAGCAGGAAATGCTAAAGGTAGAAGCAACTGGTAGTCCCGAGGA	F	C11orf83;C11orf48	NM_001085372;NM_024099	1stExon;TSS200
cg13390975	0.199982	40.9119	0.0266672	0.173985	0.0259966	18287	37	5	CCGCTTAGCTGGCGGCTCCGCATCTATTTCGTTTCTTTTTGGCTTCTTCG	F	BRIX1;RAD1;RAD1	NM_018321;NR_026591;NM_002853	1stExon;TSS200;TSS200
cg14919823	0.218111	47.974	0.00691263	0.195339	0.0227717	16280	37	3	ATGAGGTACTGCAATGTCCCGGACCGTATAGTTTCCAGGACGTCTCGCCG	R	TMEM43;CHCHD4;CHCHD4;TMEM43	NM_024334;NM_001098502;NM_144636;NM_024334	1stExon;TSS200;TSS200;5'UTR
cg05160197	0.569596	118.989	3.03387e-09	0.427272	0.142325	10369	37	1	CGGGCAGGCCAGTGGAGCTGGTGGCCCAGATGACAGGTAATTACACTCCA	R	ADORA1;ADORA1	NM_000674;NM_001048230	3'UTR
cg10931900	0.595106	109.639	2.18923e-08	0.417891	0.177215	1717	37	12	TTAATAAAATTTGGCTTTCCTTATACAAATCTGACTTTAAAACAACCTCG	R	AVPR1A	NM_000706	3'UTR
cg08747670	0.484168	142.222	2.23931e-11	0.436454	0.0477137	906	37	12	CGAGGAAGTGACGCACATTTAGGGAAAAACTACTCACCTTAGAAAAGTCA	F	C12orf59	NM_153022	3'UTR
cg06329684	0.0649671	-53.0682	0.00263267	-0.241749	0.306716	1791	37	4	AAAAGCACTTATCAGACACCCTATGGCATTTGTTGCTGAAATGTCTACCG	R	C4orf49	NM_032623	3'UTR
cg01130127	0.383905	60.3061	0.000627642	0.283172	0.100734	5489	37	19	GCCCTCCCAGAAGCGCCCAGACTGGGGGTCGGGGAGGACGCTGCCATTCG	F	CLEC11A	NM_002975	3'UTR
cg14740417	0.352441	51.5861	0.00353267	0.254688	0.0977522	3726	37	8	GAGTGCACCCTGAGGGCTGATTCTGTGTTTTCCAAATGCACGTCCCGTCG	R	COL22A1	NM_152888	3'UTR
cg26793019	0.474445	104.414	6.55773e-08	0.385332	0.0891129	2380	37	8	GGCATAAGTGCAGCGGGGATCTCTACTCAAATGTGTCAGGGTCTTCTACG	F	CSMD1	NM_033225	3'UTR
cg27428520	0.33724	45.4239	0.0112864	0.235761	0.101479	9232	37	1	CATTTGTAAATTATCATGGTTTTCTTTCTGCATTAAAATGCTCATTTCCG	F	ETNK2	NM_018208	3'UTR
cg19321696	0.548591	101.629	1.16278e-07	0.398356	0.150235	1391	37	10	CGGGGAATTAATCTAACTGTAGAGTGTGACTGACGTACTCAAAGTCCATC	F	NPS	NM_001030013	3'UTR
cg03106413	0.298202	40.6818	0.0279105	0.21153	0.0866725	2196	37	1	CGTGGTGAAGACACTGGACAGGCGTTATCTCAGGGTAGATCTTTGGCAAA	R	PHF13	NM_153812	3'UTR
cg02665578	0.498927	65.6717	0.000214248	0.323935	0.174992	5946	37	20	GGGGCTCTGGTGGACTAGCGCCTCCGCAGGCCTGGGGCTGGTGGTAACCG	F	PPDPF	NM_024299	3'UTR
cg25583580	0	-62.8273	0.000377403	-0.222087	0.222087	724	37	17	CGTATTCCTGGCCAAATAACCAAGGTGAAGAAAGGTAAGGGGAAGAAAAA	F	SFRS2	NM_003016	3'UTR
cg21180572	0.647707	374.344	2.58833e-34	0.575244	0.0724638	1073	37	9	CTTCTTCACCAGTTGTTTTTTTTCAGCATGTATTATTACTACCACTAACG	F	SMU1	NM_018225	3'UTR
cg27220495	0.291968	44.7559	0.0128812	0.218746	0.0732218	3724	37	6	CGGCATTGTTAACAAGTGGAAATGAAATTGTGCAAGAATGTGGACTGAGC	F	TMEM170B	NM_001100829	3'UTR
cg24058145	0.261372	39.6827	0.0337674	0.19607	0.0653026	2197	37	6	CGAACACATCTTCTGATGATTTCCCAAAATTAATGAGAATGAGATGAGTA	R	UBD	NM_006398	3'UTR
cg21536783	0.435957	67.2455	0.000155981	0.312387	0.12357	6892	37	1	GTAAATGAGGCTACTACATAGGCCCAGTTAACAAACTCCTCTTCTCCTCG	R	TACSTD2;TACSTD2	NM_002353;NM_002353	3'UTR;1stExon
cg02629111	0.420168	40.1994	0.030633	0.244524	0.175644	754	37	21	CTATTTTTTATTTGCAACTACATGATTTCACACAATTCTCTTAAACAACG	R	BTG3;BTG3	NM_001130914;NM_006806	3'UTR
cg13387869	0.641292	57.5045	0.00110165	0.318448	0.322845	1489	37	8	CGGGTTCTCCCATGGGGGCTCCAGACATTGTATTTTACTTTGTGCAATAT	F	NEFM;NEFM	NM_001105541;NM_005382	3'UTR
cg19246076	0.712098	374.344	2.92778e-34	0.694149	0.0179487	680	37	11	CGGTGGATGATTTGAGAAAGTGATTTTATGCCTGGTTGCAAACAGCAAGC	F	ETS1;ETS1;ETS1	NM_005238;NM_001143820;NM_001162422	3'UTR
cg00478442	0.499902	106.995	3.87952e-08	0.39575	0.104152	7005	37	6	GCATTTAACGACGACTCACACGATCACTTAAATACAACTGTGGTGAACCG	R	TAPBP;TAPBP;RGL2;RGL2	NM_172209;NM_003190;NM_004761;NR_028387	3'UTR;TSS1500
cg09530790	0.231218	50.3599	0.00442972	0.20554	0.0256784	3327	37	17	CGAAGCCTGAGGAGCCCAGGGGAAAACCTCCTTCAGCTTAATAGCTCCAG	F	ABCA5	NM_172232	5'UTR
cg24109852	0.313527	43.1532	0.0174411	0.222608	0.0909189	9150	37	15	CGGCAGACCCCTCCCCAGGCCCCTGAAGACCCAGGAGTGAGCACCAATGG	R	ABHD2;ABHD2	NM_152924;NM_007011	5'UTR
cg20959403	0.529261	57.4138	0.00111919	0.310259	0.219002	4489	37	12	CGAATGAGTGTGACTGAGTTCTAATAAAACTTATAAAACTAAGCAATAGG	R	ANO4	NM_178826	5'UTR
cg24992745	0.390209	49.5823	0.00510603	0.26155	0.128659	12165	37	4	CGGAGGGAAGGATGCTGAGACCCATAGAAACAATGAAAGGTGGTCTTCAC	R	APBB2;APBB2;APBB2	NM_004307;NM_173075;NM_001166050	5'UTR
cg03031773	0.504478	118.922	3.06621e-09	0.413307	0.0911709	9969	37	17	CGGAAGTCAAGGAAATGTGCCCAAGCCCCAGGAAGGAAATGTTGCGAAAG	R	ATP5G1;ATP5G1	NM_005175;NM_001002027	5'UTR
cg07412186	0.579229	69.4143	0.000100486	0.344087	0.235142	1061	37	6	CGTGAAAGGCCAGATTTCTCTTAATTGCGTTGATATTGTGGAGATGAATC	R	ATXN1;ATXN1	NM_001128164;NM_000332	5'UTR
cg07744502	0.531905	47.7455	0.00724079	0.285221	0.246683	9398	37	11	AGATGCTGGGAGCAGGCAGGTCCAACAGAGGTAACCTGGCTTCCTCCTCG	R	C11orf75	NM_020179	5'UTR
cg14975160	0.238514	43.0756	0.017703	0.194546	0.0439684	1674	37	13	AAACTTCACACAGGGCTTACACAGGACAGATTGGCATTTTTTCACGATCG	F	C13orf36	NM_203451	5'UTR
cg18208853	0.406209	78.0968	1.68372e-05	0.323392	0.0828167	4416	37	14	AAATATGTTTCTTGTGGCAATGAAAGCCCCTAGAACAACTTGGCTCTCCG	F	C14orf135	NM_022495	5'UTR
cg08258506	0.539302	374.344	5.95315e-34	0.50329	0.036012	2899	37	14	CATGACACCATTTGCTCTGGGGACTGCAAGTGGTGGGGCAGTGGAGCACG	F	C14orf43	NM_001043318	5'UTR
cg14870461	0.477745	64.0402	0.000299732	0.316061	0.161684	6623	37	3	CGTGAGACCCCGAATGACACCTCAACGGCTGGCCCCTACTTGTGCCAAAA	F	C3orf64	NM_173654	5'UTR
cg07883772	0.398784	64.3107	0.000283855	0.295809	0.102975	774	37	11	CGTCAGGGAAACTGAGGCACAGACAAGTTAAGTGGCTTGCCCAAGGCCAC	R	CCDC67	NM_181645	5'UTR
cg12559474	0.204559	41.6791	0.0230361	0.177469	0.0270898	1192	37	5	TGTCTCTTGAATATTGAGAGCCTCCCTGCTACCACCACCAATAAATACCG	F	CDH10	NM_006727	5'UTR
cg14693487	0.387498	64.2394	0.000288099	0.292123	0.0953743	4094	37	11	GGGAGAGGGGCACTGGGCACGGGGCCCTGGTTTGCTTGCTCTGTTCATCG	R	CEP164	NM_014956	5'UTR
cg03559815	0.269356	70.5288	8.03573e-05	0.256767	0.0125896	11338	37	11	TACTCGGCGCACTCCATCTCTTGCGTTATCAGCTTTTCAGCGTTGACTCG	R	CEP164	NM_014956	5'UTR
cg24682621	0.317953	47.6387	0.00738827	0.234375	0.0835786	1599	37	1	CGGTCTAGTCCTCTAGAGGCTAAAGGAGGCACAGGGTAGGATGGAAGATT	F	CHRM3	NM_000740	5'UTR
cg26594331	0.301201	56.0753	0.00145478	0.245529	0.0556718	2289	37	5	CGGGGCGGTTTCCTAAGGATCGGATAAGCCTATCTGGACTATTTAGGCAA	F	CLK4	NM_020666	5'UTR
cg25908917	0.31211	42.0841	0.0214491	0.219588	0.0925222	1478	37	10	TGGCGTTGTCGGAGAATGCACCTTAAAAATGACTCTACCCTTGAGCAACG	R	CSGALNACT2	NM_018590	5'UTR
cg01055518	0.319588	42.2298	0.0208757	0.222406	0.0971817	929	37	1	CGGTGATAAGCACCTACCTACTAGAGCTGTTGTGTAGATTAACTGAGTTT	R	DAB1	NM_021080	5'UTR
cg26546113	0.601206	46.3592	0.0093652	0.286227	0.31498	1135	37	1	CGTCTGAGTGGCCACAGTCTAACTCTGGTCATCCATTTGGCGAAGGGAAT	R	DHX9	NM_001357	5'UTR
cg25093320	0.707957	374.344	2.20487e-34	0.669519	0.0384375	3100	37	17	CGAGTCCCGCTCCCCAGGGAGGGTCAAGTCCCAGGGGTCCAGCGGCTCCC	R	DUS1L	NM_022156	5'UTR
cg11479843	0.545365	150.515	4.03064e-12	0.460937	0.0844278	2032	37	12	CGGTCGGTGCAAAGATTTTGCAAACAGGTAGTCCTAGGAAGGAAAGTAAG	F	EPS8	NM_004447	5'UTR
cg02818265	0.435372	57.4724	0.001107	0.291746	0.143626	2316	37	15	CGGGCGACTAACCCTGGAAATAACCAACCAGAATGGGGTTTCGCTGCCCT	R	FAM103A1	NM_031452	5'UTR
cg24537836	0.482925	57.6169	0.00108041	0.302807	0.180118	1932	37	12	CCAAGCATCTGGTTGGGCTTGAGGGTGAGCAGCAAACAGGAAGCAACCCG	F	GALNT6	NM_007210	5'UTR
cg01286319	0.389946	-40.9375	0.0266007	-0.26753	0.657476	2729	37	19	TCTGGGTCAGAGGGGCCTGAGCCCAGGGTGGCACAGAGGTGGGGGCCTCG	F	GNG7	NM_052847	5'UTR
cg10783042	0.533085	39.9041	0.0323397	0.261602	0.271483	2018	37	X	CGGAGCAATGAGCCCCCGGGCTCACACAGTCCGTCTTAGGGCCTGCCCTT	R	HDAC6	NM_006044	5'UTR
cg05118125	0.481621	98.9804	2.04012e-07	0.379263	0.102358	8976	37	17	CGGCGCTCTCGGGACCACTTCCCAAGCAGGCATCTGCCCCTCTGTTGTCT	F	KDM6B	NM_001080424	5'UTR
cg24000437	0.401573	46.8824	0.00849359	0.258031	0.143542	3446	37	1	CGGGTGGAGAGCAATGTGAGAAGTATCTGGCATATCCCACCAGCTCCACA	R	LCE3E	NM_178435	5'UTR
cg21707311	0.343549	67.1966	0.000157477	0.282348	0.0612005	4998	37	8	GAAACCCTAGAACCATGTTTCTCAAACTTGCCTGCCAGTAAGACTTTCCG	F	LRRC67	NM_001013626	5'UTR
cg26187876	0.325654	48.2403	0.0066076	0.238364	0.0872902	4070	37	2	GGGAGCGAGGTGTAAGTACATGCAAGTCTACGATTCCTCCCGATCACTCG	F	NAB1	NM_005966	5'UTR
cg13384150	0.436394	85.7496	3.48276e-06	0.345662	0.0907327	4022	37	1	CGCCACATGAGATGATCTAAGAAGCCAGCCAGCCAGCCAGACGCAGGGAA	F	NBPF1	NM_017940	5'UTR
cg01538165	0.230747	38.3902	0.0436117	0.181463	0.0492846	5561	37	8	ACCAAGAGCTTCCAACAATCTCCACTCCTTTGGGAAGCAGCATTTTAACG	R	NCOA2	NM_006540	5'UTR
cg24535910	0.334014	52.2601	0.00308299	0.249953	0.0840611	4480	37	4	CAAGGTGGGGTCTCCAGTGCAGGCAGGTCGCAGGTTGCTCCAAATCACCG	F	NPY1R	NM_000909	5'UTR
cg22522509	0.188904	38.6493	0.0413942	0.164734	0.0241706	2010	37	21	GTCTTTTTTCCCCAAAGTAAAATGTGCCATTAAAAAATATTTTTAAAACG	R	NRIP1	NM_003489	5'UTR
cg09327358	0.47274	90.6109	1.26685e-06	0.363866	0.108873	3326	37	16	CGGAGTTTGGAAAGGTAAAGTCCCTATGTTCTATGTTAGGTTTCACCCTC	R	NSMCE1	NM_145080	5'UTR
ch.10.345533F	0.394825	49.8367	0.00487135	0.263438	0.131387	996	36	10	CAGCCCTCAGGTGAGAAGTTCACCCTGCAAGATAATGAGATTTGTTCAGG	F	NUDT5	NM_014142	5'UTR
cg21812277	0.229665	62.3736	0.000411604	0.225102	0.00456274	1215	37	13	CGGAAAACCCTGAGGAGTCCCTTTCTGGGCAGTCTTGATTCTACAGCCTC	F	PARP4	NM_006437	5'UTR
cg22708290	0.291557	37.9292	0.0472936	0.202532	0.0890244	1540	37	12	CGCTGCTTAATGAGGCCTGCCCCTGCCCTCACTCAAGCTCCAGGCCTCCA	R	RAB5B	NM_002868	5'UTR
cg04496177	0.387049	90.9297	1.18428e-06	0.337283	0.0497667	1829	37	8	CCTCTTCACTGGTCAGGTTTTTCTTGTATTTCCTTAAAACCTTTTAATCG	F	RAD54B	NM_012415	5'UTR
cg15952465	0.193042	-115.403	6.4785e-09	-0.429573	0.622615	3464	37	6	CGGCTAAGGAGTAACCCTTAAGAACCATGGCCAAACGCCTGCAAGCAGAG	F	RFPL4B	NM_001013734	5'UTR
cg20979979	0.545133	77.0322	2.09519e-05	0.355292	0.18984	4841	37	4	GACTCTCCTCCTGTCACTGCCCTTGCTGTGGGATTTAGGTCTTACATTCG	R	SCOC	NM_032547	5'UTR
cg24933173	0.306146	53.0541	0.00263832	0.241506	0.0646402	5098	37	15	AGCCTATATCTTTCCAAAGTCCAATTTAGCCAGAGCCAGCGTAAACGTCG	R	SHF	NM_138356	5'UTR
cg14686012	0.389359	68.9006	0.000111291	0.301553	0.0878055	7838	37	2	TCCTACCTGGTTTGGGGAGTGTGAATGGATTCTTCCTCCGTTCCTCCACG	R	SLC8A1	NM_001112802	5'UTR
cg01411366	0.392788	46.5311	0.0090774	0.254829	0.137959	4829	37	3	CCTTTTCTGGAAGTTGACCTTTCCTACTGGTACTTTCTCTCTCAGTCTCG	F	SLC9A10	NM_183061	5'UTR
cg06233211	0.292057	42.4117	0.0201206	0.213471	0.0785852	7166	37	4	TTTTGCCGAGGTGCTTTTGCCCCCTGGAATGCCTAGGAGTTCAAACAACG	F	SPRY1	NM_199327	5'UTR
cg10624749	0.407572	59.2424	0.000782293	0.288095	0.119477	5332	37	17	GTGAAGGTGTGAGGCGGCTGACAGCAGCCCCCTGAGCTCCTATGGGGTCG	R	STAT5B	NM_012448	5'UTR
cg25210936	0.348115	60.4818	0.000606118	0.271538	0.0765775	4575	37	11	CGGAACTGCCTGTGCAGCCTGTTAAACAAGGACGTCTGCCCCACCCAGGG	R	TMEM109	NM_024092	5'UTR
cg03746685	0.421053	53.5998	0.00238168	0.279285	0.141768	2129	37	11	TCTTTCGGTTATTGATTTAAATGTCACTTCTTCCGGGAAGCCTTCCCACG	R	TMEM126B	NM_018480	5'UTR
cg07522970	0.426453	97.5047	2.81879e-07	0.360738	0.0657155	2213	37	7	CGATGCAGGGCTGACTGCACACAGCAGAGTCTTGCACGCAGTGTGTACAA	F	TMEM140	NM_018295	5'UTR
cg17131553	0.39311	68.3227	0.000126233	0.301702	0.0914089	1355	37	8	CGGGTTTTTATCAAATTGATTGTAACTTGTGAGCTGCAATATTTGGGACA	F	TRPS1	NM_014112	5'UTR
cg05998283	0.300419	44.1088	0.0144578	0.220314	0.0801051	7128	37	8	CGACTTCAAACTGCAGTAGCCCCTGGAGTCAGCAGGGTCAAGTTCAGCCG	F	TRPS1	NM_014112	5'UTR
cg19927920	0.351143	39.4855	0.035087	0.225077	0.126065	2716	37	2	TGACACGTTAAAACACATCTTTGACCCTAACGCTTTCTGTTGAATAAACG	F	TTC15	NM_016030	5'UTR
cg24634593	0.438493	75.3909	2.93592e-05	0.328479	0.110014	3445	37	3	CTTCTGCAGTAGTAAGGTCTGCTCTGTTGGTACAACATACAACACAACCG	R	ZBTB38	NM_001080412	5'UTR
cg17972606	0.524674	109.094	2.46168e-08	0.404584	0.120089	8402	37	19	GACCAATGCTTCTCTCATCACTAGCTGCAATGGTCCAATTTTATCCTTCG	F	ZNF317	NM_020933	5'UTR
cg02327501	0.245596	-61.5523	0.000485214	-0.325319	0.570915	2960	37	14	GAAGGGGGCGGCACCGCTGACGTCATTTCCGGGGTCGGGGTATATAAGCG	R	CHGA;CHGA	NM_001275;NM_001275	5'UTR;1stExon
cg02632314	0.217709	54.1396	0.00213453	0.205976	0.0117328	1008	37	13	ACACCACTTCCCCAATCTACAGGAGCCATTTTAACAGCTAAAACTTGTCG	F	ELF1;ELF1	NM_172373;NM_172373	5'UTR;1stExon
cg23535768	0.362	96.6725	3.40307e-07	0.336004	0.025996	13479	37	15	TAGGCCTTAGGCCGGGTGGGCCGGGTCAGGAGAGACGCGCCCATCTTTCG	R	FEM1B;FEM1B	NM_015322;NM_015322	5'UTR;1stExon
cg02717046	0.247016	43.4481	0.016467	0.198755	0.0482616	1827	37	12	CGTGTTTATTGATCACTGAAGAATCTCAAGTTTTGAGACGAGGAAGAAAC	F	GPR133;GPR133	NM_198827;NM_198827	5'UTR;1stExon
cg12071536	0.38134	47.2341	0.00792063	0.253412	0.127929	2034	37	12	GTACATATACAGTTCATACAATAATCTTATGTATGTAAAACCCCGTTACG	R	HOXC9;HOXC9	NM_006897;NM_006897	5'UTR;1stExon
cg03858756	0.121321	-45.4339	0.0112694	-0.24457	0.365891	1835	37	2	CGGTTTACAAACCCCGGCTCTGGAGGGAAAAGAAAAAAAACACCCTCTGC	R	HOXD8;HOXD8	NM_019558;NM_019558	5'UTR;1stExon
cg20597486	0.267894	38.1501	0.0455826	0.194867	0.0730271	749	37	1	CGGAACCGCAGGATGTTGTAATCTCCAGAAACGCTAAGAAAATGAAGTAT	R	IFI16;IFI16	NM_005531;NM_005531	5'UTR;1stExon
cg11582223	0.458973	41.8635	0.0223119	0.257203	0.20177	1595	37	11	CGGAACTACTGGGGAAAGGGAGGGCTCACTGAGAACCATCCCGGTAACCC	F	IFITM2;IFITM2	NM_006435;NM_006435	5'UTR;1stExon
cg01769037	0.327503	56.2235	0.00140942	0.255767	0.071736	1294	37	6	GTTGATCTTGTAATCCGACTTTTCTTCCTCTTCCCCCAAAGCCAGATTCG	F	JARID2;JARID2	NM_004973;NM_004973	5'UTR;1stExon
cg22108175	0.401902	47.7569	0.00722818	0.260298	0.141604	698	37	8	CGGAAAAATTTGCTTTGTTAGGCTCCTGTTCGCTTAGCTTAAGGGGTTCC	R	LPL;LPL	NM_000237;NM_000237	5'UTR;1stExon
cg06230462	0.184111	40.4858	0.0290042	0.166184	0.0179266	7096	37	11	CGTCGTGGTTTTCCTTGTAGTTCGTGGTCTGAGACCAGGCCTCAAGTGGA	R	NDUFC2;NDUFC2	NM_004549;NM_004549	5'UTR;1stExon
cg14046365	0.284075	69.6058	9.72055e-05	0.262012	0.0220629	1713	37	2	GAAAAATCGCCGTTAAAGCAGTTTTCTTTTTCACTGTCTTTTTCTTTTCG	F	NMI;NMI	NM_004688;NM_004688	5'UTR;1stExon
cg25982483	0.421393	116.158	5.52165e-09	0.384713	0.0366805	9769	37	11	CGGTATAGAGCAGTGGGTTGCGAATGGCAGCATAGCGATCATAGGCCATC	F	OR9Q1;OR9I1	NM_001005212;NM_001005211	5'UTR;1stExon
cg04680304	0.510221	82.3786	7.02003e-06	0.358818	0.151403	5032	37	11	TGGCTGAGGCTCTGAAGGATCCAAGACTGGACTGCGGCTCTAAAGCGCCG	F	RRM1;RRM1	NM_001033;NM_001033	5'UTR;1stExon
cg13190924	0.18006	38.3333	0.0440505	0.160262	0.0197978	9497	37	15	CGGACGTTGCAGGTCCCGCCCCTTCTGGCAACGTAGCACAGTCGTTCCTT	R	SERF2;SERF2	NM_001018108;NM_001018108	5'UTR;1stExon
cg16376828	0.631373	374.344	3.43451e-34	0.59362	0.0377524	1039	37	16	TTACAGAAGGTGTTCAATTAATCTGCAATCATTAATTAACCCTTCAGTCG	F	TK2;TK2	NM_004614;NM_004614	5'UTR;1stExon
cg05907386	0.28581	42.4247	0.0200894	0.211273	0.0745373	7896	37	19	CGGATTGAGTTTAGGCCCAGCCAAGTTCCTCCCCATGGAATCGGTGGGCC	R	QPCTL;QPCTL;QPCTL;SNRPD2;QPCTL;SNRPD2	NM_001163377;NM_001163377;NM_017659;NM_177542;NM_017659;NM_004597	5'UTR;TSS1500;1stExon
cg24638668	0.382317	62.7941	0.000379734	0.287633	0.0946837	2477	37	12	GGAGCCTGCCTGTCATTGGTCACCAGAGCCAATGGAAAGGGGCTGCCGCG	R	H2AFJ;H2AFJ;H2AFJ	NM_177925;NM_177925;NR_027716	5'UTR;1stExon;Body
cg26106058	0.732073	374.344	2.10111e-34	0.628446	0.103627	672	37	X	CTGTCTGTGAAGCTGAATCTGTGAGAACACCTCACTATTCACGGCAACCG	F	DMD;DMD;DMD;DMD;DMD;DMD	NM_004010;NM_004010;NM_000109;NM_004009;NM_004006;NM_004009	5'UTR;1stExon;Body;5'UTR;Body;1stExon
cg15344234	0.49504	129.815	3.10893e-10	0.424718	0.0703211	1706	37	3	CGGAAAAAGAGTTGATAAAGCTATTATAGATAAAAAGCTGTGAACTGAAA	R	LNP1;LNP1;TOMM70A	NM_001085451;NM_001085451;NM_014820	5'UTR;1stExon;TSS1500
cg02963114	0.42879	120.447	2.23507e-09	0.392763	0.0360262	7228	37	12	CGGGCTCCCCGTGGCCTTTGGAGGCTCGGTGAGTCGGCTCCAAATGTTTT	F	SSPN;SSPN;SSPN	NM_001135823;NM_001135823;NM_005086	5'UTR;1stExon;TSS200
cg11816360	0.136364	-124.177	1.0198e-09	-0.434421	0.570785	2118	37	X	CGAGCACAAATGAAACAGAAACTACCCCAATGGTTTTTAGATGAACCTTT	F	C1GALT1C1;C1GALT1C1	NM_001011551;NM_152692	5'UTR
cg27286840	0.401159	135.601	9.22041e-11	0.401159	0	1040	37	4	CGGAGAAATGAGGAAGTCAGCCTGAAAGGGGGAGTACGCTCACTTAGCAG	R	C4orf33;C4orf33	NM_173487;NM_001099783	5'UTR
cg17346345	0.358523	44.4779	0.0135392	0.240046	0.118477	4154	37	2	CGGGTGTCTGTGTAGCTGGGAAAATATTATATTTGGTAGTAGCACTGGAG	F	CTNNA2;CTNNA2	NM_004389;NM_001164883	5'UTR
cg22257099	0.471465	131.525	2.20509e-10	0.420137	0.051328	3251	37	17	TGCCATGAAACGGGACTGTTTGCCTTCCCTTCTCCCAGGTTTTGTCTTCG	F	FLCN;FLCN	NM_144997;NM_144606	5'UTR
cg17848407	0.382254	57.9033	0.0010233	0.277707	0.104547	6959	37	5	GGCTCCCAAGTGTGATTACACTACCACTTCATAGAATTCAATTAAACCCG	R	FLJ44606;FLJ44606	NM_001164478;NM_001164479	5'UTR
cg11786657	0.627124	-42.89	0.0182862	-0.226934	0.854058	5087	37	15	GAAGGCCTTCGCTTCCGAGGTGGAAGTACCTGTTGTGTCTCCCAATTCCG	R	GABRA5;GABRA5	NM_000810;NM_001165037	5'UTR
cg19062174	0.465533	39.1533	0.0376345	0.250222	0.215311	945	37	2	CGAGTTGAGCTAGTTTCAGGGGCAGAGTTCAAAAAATGCAAGTAAAAGGT	R	GPD2;GPD2	NM_000408;NM_001083112	5'UTR
cg04952037	0.782023	114.438	8.01681e-09	0.425434	0.356589	1190	37	2	TTTTGCCAAGACCAAAAATATGAATCTGCAGACAGAGCATTTTGTAAACG	R	GPR1;GPR1	NM_005279;NM_001098199	5'UTR
cg19229544	0.215721	53.9728	0.00220803	0.204757	0.0109645	5281	37	17	CGCAGGGGACGCGCAAAAGTAAAGGAACGAAAGCAAGGAAAGAGAGTCTC	F	GRB2;GRB2	NM_002086;NM_203506	5'UTR
cg08915922	0.417464	73.0292	4.81548e-05	0.318007	0.0994568	8185	37	1	GCATGGCCTTGGGGGAAGCTAGGGCTGCCAAACCCATTCAGCAGCTCCCG	R	HIVEP3;HIVEP3	NM_024503;NM_001127714	5'UTR
cg08011645	0.8327	58.1403	0.000974022	0.286236	0.546463	621	37	11	GAGCGCGTGTATCATTGTCAGAGTGTCTGTGTCACTGGCAAGGGTAAGCG	R	NRXN2;NRXN2	NM_015080;NM_138732	5'UTR
cg03547086	0.368838	54.7235	0.00190285	0.266761	0.102076	6209	37	8	CTAGTCCTGACTGAGGGGGCCCAAAAGCAAACTCCCCGGGGGCTTAAACG	R	OSR2;OSR2	NM_053001;NM_001142462	5'UTR
cg18617860	0.440865	37.9684	0.0470395	0.242123	0.198742	1490	37	20	CGAGAAAAATAATCTGAGAAAGAGGTTGAGAGAGGAGACATGAAGGAGAA	F	SNAP25;SNAP25	NM_003081;NM_130811	5'UTR
cg03257294	0.318248	55.309	0.0016904	0.250542	0.0677055	1761	37	1	CGGGCGATATCTGCGGCACTTACCCGCCTAAATTTAGAGCTCCTCAGTAA	F	TAF1A;TAF1A	NM_139352;NM_005681	5'UTR
cg19019321	0.408045	78.3383	1.60702e-05	0.324401	0.0836438	5268	37	2	GATGAAAGTTCCCTCCTCACCTCCCAAGTTAACTCCAGCAGGGAACAACG	F	TANC1;TANC1	NM_001145909;NM_033394	5'UTR
cg07454558	0.191233	52.3511	0.00302879	0.19026	0.000972573	15323	37	2	CCCACGTTAAGACTCAGCTTCCATTTACCTTGTAACCTGTACGGACGACG	F	TANC1;TANC1	NM_001145909;NM_033394	5'UTR
cg18712352	0.513704	57.5462	0.00109253	0.308201	0.205504	3316	37	14	CGGAGAAATTAGATTCTATGAAATTTTGTCAGTGCAGATAGATATGATGT	F	ZBTB1;ZBTB1	NM_001123329;NM_014950	5'UTR
cg16662424	0.588068	374.344	3.36971e-34	0.51256	0.0755082	4032	37	19	ATGCAGACTGATAGCAAATTACAGCCCACTGCAGAAACTTAAAAATACCG	F	ZNF507;ZNF507	NM_001136156;NM_014910	5'UTR
cg18170989	0.0275591	-40.1868	0.0307021	-0.172657	0.200216	824	37	13	GACAGCTCTTTCTTGAGCTCAAAGCACTTTAGATGAAGTAGCCTTTATCG	R	CAB39L;CAB39L;CAB39L	NM_030925;NM_001079670;NM_030925	5'UTR;5'UTR;1stExon
cg20876055	0.449957	95.334	4.57193e-07	0.364841	0.0851167	8171	37	11	CGGATAAAGCCTCTCTGGGCGGCCAAGTCGCCTGTTTGTCTATGGTTTCA	F	C11orf60;C11orf60;C11orf60;C11orf60	NM_020153;NM_001168618;NM_020153;NM_001168618	5'UTR;5'UTR;1stExon;1stExon
cg06295352	0.307963	40.5552	0.0286012	0.214502	0.0934609	9305	37	X	AGTCCAGCCTTGGGCCAGAGTGCCGGGTCTAGGCCTGGAAGCGCGAGGCG	F	ENOX2;ENOX2;ENOX2;ENOX2	NM_006375;NM_182314;NM_006375;NM_182314	5'UTR;5'UTR;1stExon;1stExon
cg08254200	0.55565	76.9659	2.12281e-05	0.356764	0.198886	3490	37	12	CGGAGAAAACTCGGACCAGCCAGTGAGTCAGTGGACAAGGGACAGTGGCT	R	RPH3A;RPH3A;RPH3A;RPH3A	NM_014954;NM_001143854;NM_014954;NM_001143854	5'UTR;5'UTR;1stExon;1stExon
cg08404225	0.486453	73.2858	4.54818e-05	0.336753	0.149701	2238	37	3	GAACTGGAACTCCCAACAACCAAACTGCTGTCAAACGAAAGAATCTCTCG	R	IL5RA;IL5RA;IL5RA;IL5RA;IL5RA;IL5RA;IL5RA;IL5RA;IL5RA;IL5RA;IL5RA;IL5RA	NM_175727;NM_000564;NM_175724;NM_175726;NM_175725;NM_000564;NM_175728;NM_175727;NM_175725;NM_175726;NM_175728;NM_175724	5'UTR;5'UTR;1stExon;5'UTR;1stExon;1stExon;1stExon;1stExon;5'UTR;1stExon;5'UTR;5'UTR
cg06393563	0.372589	-206.073	1.33271e-17	-0.522674	0.895263	1800	37	6	TGTGCGGGAGAGTGGTGTGGAGACTGTCCTCTCTCACCGCGTCTCCTGCG	R	EYA4;EYA4;EYA4	NM_004100;NM_172105;NM_172103	5'UTR
cg02868976	0.285315	38.0638	0.0461855	0.200754	0.0845617	1189	37	2	CGTGGAAAAAATGTGCATTGCTGCTATTTTGATGTAATATTAATAAGCAG	R	ITSN2;ITSN2;ITSN2	NM_147152;NM_019595;NM_006277	5'UTR
cg05959577	0.353513	45.7903	0.0104666	0.241733	0.111779	7549	37	3	CGGATGAAATACGTGTTCCTCGCGAAGGTTAGTGTTACCCAGCTTTCTAC	R	MAP4;MAP4;MAP4	NM_030885;NM_001134364;NM_002375	5'UTR
cg01039401	0.61979	76.268	2.47137e-05	0.36194	0.25785	1556	37	12	ACAGGGAGGTATACCAGCCTGAACTACTTTTCCTGGTTTAACTCTCCTCG	R	TEAD4;TEAD4;TEAD4	NM_201441;NM_201443;NM_003213	5'UTR
cg09206878	0.715995	374.344	5.1027e-34	0.60956	0.106436	708	37	15	CGCTGTGTTTAACAAGCCCCCAGGTGATACTAATGCACACTCAAGTGGGG	R	SNRPN;SNRPN;SNRPN;SNRPN	NM_022805;NM_022808;NM_022807;NM_022806	5'UTR
cg19099049	0.328571	46.8019	0.00863039	0.236117	0.0924548	841	37	15	CGGGATGCTGGAACATCAGTTACCGAATGGTCACCCCAGAACAGGGAGTA	R	SEMA6D;SEMA6D;SEMA6D;SEMA6D;SEMA6D;SEMA6D	NM_153619;NM_153616;NM_024966;NM_153617;NM_020858;NM_153618	5'UTR
cg12060786	0.359248	59.5552	0.000730902	0.273584	0.0856647	4511	37	6	CGGTTAAACCCGGGAGTTGAAGGCCGCACTGAATTGTGTTCTTGCCACTG	R	C6orf48;C6orf48;SNORD52	NM_001040437;NM_001040438;NR_002742	5'UTR;5'UTR;TSS1500
cg01035945	0.346114	48.5902	0.00616892	0.245949	0.100165	2935	37	6	CGGGGACAAGAGTGAGAAGGAAAGTGTTAGGGTGCATGTTTTAAATGTAC	R	ZNF323;ZNF323;ZKSCAN3	NM_001135215;NM_145909;NM_024493	5'UTR;5'UTR;TSS1500
cg21119032	0.41722	117.162	4.50866e-09	0.38454	0.0326797	4031	37	2	AAACGGGGCCTCTTTGTCCGGGTGGGTTAAGGGCCCTGGCAGCTTTTTCG	F	LANCL1;LANCL1;CPS1;LANCL1	NM_001136574;NM_006055;NM_001122633;NM_001136575	5'UTR;5'UTR;TSS1500;5'UTR
cg02293828	0.398412	70.4185	8.21164e-05	0.307284	0.0911277	7384	37	1	GTCAAAAGTAGGCGTCTTATTGGCCACCACTGCCTTTGTGCGCGATCTCG	F	SHC1;SHC1;CKS1B;SHC1;SHC1;CKS1B	NM_003029;NM_001130041;NR_024163;NM_001130041;NM_003029;NM_001826	5'UTR;5'UTR;TSS200;1stExon;1stExon;TSS200
cg07071453	0.312107	42.2521	0.0207984	0.21999	0.0921178	7271	37	2	CGGGCCCAGCACTGGCGGGACTGACGCAGTTCTTCTACCTGCTTTCCCAA	F	MCFD2;MCFD2;MCFD2;MCFD2;MCFD2;MCFD2;MCFD2	NM_001171508;NM_001171507;NM_139279;NM_001171509;NM_001171510;NM_001171506;NM_001171511	5'UTR;5'UTR;TSS200;TSS200;5'UTR;TSS200;Body
cg08456555	0.293655	87.8255	2.30878e-06	0.293655	0	1282	37	X	CGTCAGAGCAAAAGGTCAATTTCATTTCTGTGTAGTCCCAGTTGAATTGT	F	ARHGAP6;ARHGAP6;ARHGAP6	NM_013423;NM_013427;NM_006125	5'UTR;Body
cg23047920	0.394464	59.6457	0.000718762	0.285077	0.109387	7762	37	14	CGTTGTCGAGAAAGTTGGATGCTCCTGGTAACCCCTCTAACAAGAGAGTT	F	CALM1;CALM1	NM_001166106;NM_006888	5'UTR;Body
cg21837323	0.378588	54.8855	0.00184391	0.270155	0.108434	896	37	1	CACCATTAGTAACAAGACAGCCCCGCAAATATTTTGAAAATTAATTTACG	F	EIF2C3;EIF2C3	NM_177422;NM_024852	5'UTR;Body
cg13894444	0.327358	59.6017	0.000724107	0.262286	0.0650718	945	37	3	TCCTAGGAGAACTGACAATTCAAATTCAACAAGCATGAGTTTCCATCACG	R	LEPREL1;LEPREL1	NM_001134418;NM_018192	5'UTR;Body
cg03606774	0.334098	-39.9832	0.0319227	-0.265606	0.599704	10035	37	2	AACATGCCCTGGGCCTTTGCACATTGCAACACCCTGAGTTTTCTCATTCG	R	SLC5A6;SLC5A6	NM_021095;NR_028323	5'UTR;Body
cg19233923	0.269185	39.6418	0.0340207	0.198846	0.0703395	8885	37	11	CGCGGATTTTGTTATTGAGAGAAGTAGAAAAGTGAAATTAAAATCACCGA	R	OTUB1;OTUB1;OTUB1	NM_017670;NR_003089;NM_017670	5'UTR;Body;1stExon
cg19462523	0.720905	374.344	2.79054e-34	0.638788	0.0821178	1751	37	3	TTTGAGCCCCAGGCTTAAGCCTTTCCAAAAAATAATAATAACAATCATCG	R	SOX2;SOX2OT;SOX2	NM_003106;NR_004053;NM_003106	5'UTR;Body;1stExon
cg21635203	0.399219	56.9862	0.00121037	0.280864	0.118354	1480	37	3	GAGCCCCAGGCTTAAGCCTTTCCAAAAAATAATAATAACAATCATCGGCG	R	SOX2;SOX2OT;SOX2	NM_003106;NR_004053;NM_003106	5'UTR;Body;1stExon
cg01683788	0.548958	374.344	1.62359e-33	0.477584	0.071374	3823	37	X	CGGTCTAAAAGAGGAGAGAATGCTTTCTTTAAAAAAGGGTCTGTGAATTA	F	MSL3;MSL3;MSL3;MSL3;MSL3	NM_006800;NM_078628;NM_006800;NM_078629;NM_078630	5'UTR;Body;1stExon;Body;Body
cg14569352	0.369449	56.6363	0.00129262	0.271007	0.0984424	1505	37	7	CGGGCTTATAAATCATCACGAGTAAATGTCTTCCATGCAGCAGGCTAGGT	F	GRB10;GRB10;GRB10;GRB10	NM_001001555;NM_001001549;NM_005311;NM_001001550	5'UTR;Body;Body;5'UTR
cg10532262	0.273039	38.0099	0.0467054	0.196359	0.0766798	6225	37	3	TTTAAACAGTTGTCAAATTCTATTCAAGCACTTCTTCCCCGTCACAAACG	R	NCEH1;NCEH1;NCEH1;NCEH1	NM_001146278;NM_020792;NM_001146276;NM_001146277	5'UTR;Body;Body;5'UTR
cg16723445	0.18678	45.2899	0.0116024	0.176184	0.0105955	2637	37	18	GAAGTTAACAAAAATTGAGTCCCTGGCTGGGAGGTCCCCCGAGTGTTCCG	R	TGIF1;TGIF1;TGIF1;TGIF1;TGIF1;TGIF1;TGIF1	NM_174886;NM_173207;NM_173208;NM_173209;NM_173210;NM_003244;NM_170695	5'UTR;Body;Body;5'UTR;TSS200;Body;TSS200
cg27105577	0.0192024	-62.0301	0.000440959	-0.237111	0.256313	692	37	6	GGACAACAGTCTCATGGAGTTTTATTAATCTTTACTAAGGAGCAAAGTCG	F	BAT4;CSNK2B	NM_033177;NM_001320	5'UTR;TSS1500
cg19752722	0.243191	42.9793	0.0180331	0.19624	0.046951	3393	37	17	GGTAGGGCTGTTTACTGTCACCACCCCTGTCGGATTTTACTTCCTAAACG	R	ERBB2;PGAP3	NM_001005862;NM_033419	5'UTR;TSS1500
cg18904817	0.408306	139.46	4.04324e-11	0.408306	0	943	37	X	CGGAGAATAAAACCATGCTGTGGTGCTTACTTAGACAGATATTGTGCCTT	F	GABRA3;MIR105-1	NM_000808;NR_029521	5'UTR;TSS1500
cg04972224	0.324691	42.2308	0.0208859	0.224062	0.100629	1808	37	11	GAGGGTCTCCAGGGTTCTTTGGGGCCCGAGGTAGGTAATATCACGTAACG	F	IMMP1L;ELP4	NM_144981;NM_019040	5'UTR;TSS1500
cg07150629	0.290269	49.8062	0.00490088	0.228879	0.0613896	6204	37	4	ACAAACCTGTCCGTGCCACAAATATCAGATCCTAGTTACAAAGACTGCCG	F	N4BP2;LOC344967	NM_018177;NR_027277	5'UTR;TSS1500
cg08793459	0.325002	50.0531	0.00469348	0.242104	0.0828976	10419	37	17	CGAGGTGAAAAGAAACGTTCCTACTGGCGAGAAAATGAATAATGATATTG	F	PTRH2;TMEM49	NM_016077;NM_030938	5'UTR;TSS1500
cg13111374	0.390842	83.2193	5.88759e-06	0.326675	0.0641669	6274	37	4	GCAGCGCTCTCCGAGTAGTCTTCTATGACAGCCCCAGGGAGTATTTACCG	F	NCAPG;DCAF16;NCAPG	NM_022346;NM_017741;NM_022346	5'UTR;TSS1500;1stExon
cg01295600	0.399328	86.6585	2.92772e-06	0.335099	0.0642291	6081	37	6	CGGGGTCCATCCTAGGGCCCCTCCAGGTTCAACGGTCTCCTAACCTGTAG	F	PSMB8;PSMB8;PSMB8	NM_004159;NM_148919;NM_004159	5'UTR;TSS1500;1stExon
cg20314918	0.332617	42.1966	0.0210057	0.226496	0.106121	2416	37	2	TACTGTAGAGATAGCCAATTTCCTCAAATTATGCCCATTTCATAAAAACG	F	SCN2A;SCN2A;SCN2A	NM_001040142;NM_001040143;NM_021007	5'UTR;TSS1500;5'UTR
cg09018399	0.387168	81.3212	8.69449e-06	0.322313	0.0648554	1041	37	8	AATGTGTGTCTCTGGTGGAGCAGACAGATTCAAATCTAGTCGCGCACACG	F	SLCO5A1;SLCO5A1;SLCO5A1	NM_030958;NM_001146009;NM_001146008	5'UTR;TSS1500;TSS1500
cg22388954	0.230494	-47.7705	0.00721203	-0.282902	0.513396	4043	37	18	CGTCAGGGGAGTTAGCTTTCCTTCAGCCGGGTCTGGCTAGTTATTGGGCG	R	ADCYAP1;ADCYAP1	NM_001099733;NM_001117	5'UTR;TSS200
cg12263219	0.359459	44.529	0.0134335	0.240449	0.11901	6202	37	3	TGGAAAACTGGATCCGAAATCGACCAGTAAACTGGGTAGCTCGGTCTACG	F	LNP1;TOMM70A;LNP1	NM_001085451;NM_014820;NM_001085451	5'UTR;TSS200;1stExon
cg21454030	0.225753	58.3766	0.00092851	0.216817	0.00893629	6838	37	4	CGTTCGAGCGGTAAATACTCCCTGGGGCTGTCATAGAAGACTACTCGGAG	F	NCAPG;DCAF16;NCAPG	NM_022346;NM_017741;NM_022346	5'UTR;TSS200;1stExon
cg27316393	0.32	55.6473	0.0015862	0.251864	0.0681363	6387	37	6	CGCTCCAAATCGAGTTGTGCCTGGAGTGATGTTTAAGCCAATGTCAGGGC	F	ESR1;ESR1;ESR1;ESR1	NM_001122741;NM_000125;NM_001122742;NM_001122740	5'UTR;TSS200;5'UTR;5'UTR
cg04892758	0.29164	53.6535	0.00235509	0.237095	0.0545455	1275	37	16	CAAGCCCTATCCACTGAGAACCTTTTTATCAGCCTAAATTTAAAAATACG	R	A2BP1;A2BP1;A2BP1	NM_001142334;NM_001142333;NM_018723	Body
cg11237362	0.338187	51.4675	0.00361529	0.249691	0.0884956	1482	37	1	CGGCTCTGTCATGGGTTAGACAGTGTTTATAGAGAGGATAAATGACATAG	F	ABCD3;ABCD3	NM_001122674;NM_002858	Body
cg14959746	0.293637	-44.3502	0.0138137	-0.278783	0.57242	5085	37	4	ATGTCTTATTCACGCTTCGTTCCCCAGCACCTGGAACGGGGTCTCAAACG	R	ABLIM2;ABLIM2;ABLIM2;ABLIM2;ABLIM2;ABLIM2	NM_032432;NM_001130083;NM_001130087;NM_001130084;NM_001130085;NM_001130086	Body
cg21614682	0	-45.088	0.012096	-0.165894	0.165894	979	37	5	CGGGGCATGATGACCTTCCTCTGCTAATGCCATTGCCCAGATCAAGAAAT	F	ABLIM3	NM_014945	Body
cg14767165	0.535943	110.327	1.91646e-08	0.408766	0.127177	5239	37	6	CGGGTAATACGGGAACCACCTACGAGCAGGGGAGCCTCATGACCCTGTTT	R	ACAT2	NM_005891	Body
cg06224017	0.525874	109.607	2.19661e-08	0.405582	0.120292	1679	37	10	CGTTTAAGCACAGAAAATTCTGTAACAGGGATCTTGAGTCCCTGTGCTCG	F	ACBD7	NM_001039844	Body
cg01364755	0.901173	43.6257	0.0159146	0.20352	0.697653	3181	37	10	CGCGGGTTTGAATGGAATAACTGAACGTTACGTGGTTGATTTTCAGGTAG	R	ADARB2	NM_018702	Body
cg23686556	0.0159697	-65.929	0.000204255	-0.246133	0.262103	7584	37	8	TGCTGGAGACCCTTTTCCAGAAGTTCACGCCACAGTACATTAAAATTTCG	F	ADCY8	NM_001115	Body
cg15981851	0.765091	-39.6912	0.0337233	-0.167548	0.932638	8822	37	2	CCTTCCTGTCATTAGCCGCGTCTATTCCTACCTCACTGCTGAGAAAATCG	F	AGAP1;AGAP1	NM_014914;NM_001037131	Body
cg16253338	0.390993	88.9067	1.82092e-06	0.335646	0.0553475	4706	37	5	AGCACACTTGACCTGTGAGGGGGCCCTCGGTGGGACGGTGGGTGAGGTCG	F	AGXT2L2	NM_153373	Body
cg08091439	0.271859	41.7614	0.0226985	0.204676	0.0671822	1969	37	1	CGGCGAGAAGAGGTGAGGCAATACCAGGCCCCAAACTGCTGAGTCACTTA	R	AHCYL1	NM_006621	Body
ch.17.1457304R	0.396659	94.4562	5.49012e-07	0.346013	0.050646	5705	36	17	CAGGAGAGAACACTGAGGCAAAGGTGGATTCCTGAAGGTCAACCAGCTCC	F	AKAP1	NM_003488	Body
cg14233872	0.211439	40.5078	0.0288768	0.178075	0.0333634	1009	37	X	TAGCCAGTTTAAAAGGCCCTCACATTCTGATTTCCTCTTTCAGAAAATCG	R	ALG13;ALG13;ALG13;ALG13;ALG13;ALG13;ALG13;ALG13;ALG13;ALG13;ALG13;ALG13	NR_033132;NM_001039210;NM_018466;NR_033131;NR_033127;NR_033125;NM_001168385;NR_033134;NR_033128;NM_001099922;NR_033124;NR_033129	Body
ch.2.740763F	0.405444	120.381	2.25763e-09	0.384361	0.0210837	4643	36	2	CAAGACATAGACTCTGGAGCCTGGAAGTGCTGGGTCTGACCCTGGCTTTG	F	ALK	NM_004304	Body
cg19099433	0.0134771	-65.5987	0.000216824	-0.24299	0.256467	1717	37	2	AGAGGAGACTGTGGCTCACATGCCCCCTTTGTGGCCCATCTCTTAAAACG	F	ALLC	NM_018436	Body
cg26378518	0.729893	374.344	2.07668e-34	0.535393	0.1945	2409	37	12	CGAGATAGGATATGTGATTGTTGTAAAGCAGAAGCACTTCCAGAACCTTC	F	AMIGO2;AMIGO2	NM_001143668;NM_181847	Body
cg11474135	0.30651	69.5185	9.8638e-05	0.271599	0.0349112	1590	37	4	AATAAAAACCAATTACCTTCTCCTCCTTCCCCTGAATGGCTGCATTTTCG	F	ANK2	NM_001127493	Body
cg08098868	0.262534	38.8597	0.0397089	0.194598	0.0679361	4154	37	17	CGGTTTGAAATGGCTAGAATTAATAGCCTATTATAAGATAGTAGGGGGGT	F	ANKFN1	NM_153228	Body
cg12524958	0.230254	38.9882	0.0387462	0.182576	0.0476788	697	37	2	CGGGTGAAGTACATCTACCTGCTCTGCAGGTTCTATTATGGTATGAGGCC	R	ANO7	NM_001001891	Body
cg27490875	0.720875	127.654	4.93164e-10	0.450863	0.270012	737	37	2	CGAAGGGGAAAGAAAAAAGAGGCATTCATCCAGGAAACCCACCTGGTTAC	F	ANTXR1	NM_032208	Body
cg27492839	0.589235	80.1097	1.11931e-05	0.367138	0.222097	787	37	2	CGTGGTTGAGACATTAGCATGATAGTGGGCAAGGAGGCCCCAAAATATTT	R	ARHGAP15	NM_018460	Body
cg05939926	0.508866	-68.9132	0.000111367	-0.318593	0.827459	1801	37	13	CGGGGTACACAGGGAGACCCTGAAGTTGCTGAGGGCTTGGTTTCAGACCA	R	ARHGEF7;ARHGEF7;ARHGEF7;ARHGEF7;ARHGEF7	NM_001113511;NM_001113513;NM_001113512;NM_003899;NM_145735	Body
cg23603995	0.354686	68.7568	0.000114629	0.289255	0.0654307	7236	37	6	CCTTGCCTGCTGGCTCCACCTACATTTATTCAACGTCTACTTCAATAACG	R	ARID1B;ARID1B;ARID1B	NM_017519;NM_175863;NM_020732	Body
cg14494451	0.0550243	-204.978	1.69585e-17	-0.520351	0.575375	14089	37	2	CGCCTTGAAAGTCTGTCCAGAGTAAAGTTGAGCCAGGGTGTGGCTCTCGT	F	ARL6IP6;ARL6IP6	NM_152522;NR_024526	Body
cg04784948	0.266851	55.6048	0.00159417	0.230605	0.0362459	1445	37	2	GCAATACACTCTTCTCTGAATTCAGAAACAATCTCATAGTAAAACAAACG	R	ATAD2B	NM_017552	Body
cg05977900	0.250747	42.1393	0.0212086	0.197463	0.0532838	7163	37	3	AGCTGGCACAGTCTTTCCCCTTTCCAGGTCCTGGGGAGAAACGTCTCTCG	F	ATP11B	NM_014616	Body
cg22841779	0.377719	57.8047	0.00104274	0.27608	0.101639	4170	37	14	CGTCCCCTCCGAGGCCTGCAGCAGCCTGAGTGGCCCTAGGGCATCCGCCC	F	BRF1	NM_001519	Body
cg24911364	0.307283	40.2338	0.0304517	0.213488	0.0937956	2640	37	6	CGTGCTTTGGAGATTGTTATATACTAGTGTTCAATGAATTGGGGACTCAC	R	BTNL2	NM_019602	Body
cg05767404	0.366546	40.7051	0.0277797	0.232653	0.133893	4426	37	1	CGCATTTGTAATGGTGAGGTACATTGTGCTTCTAGAAGGTTAAGCCTGAA	F	C1orf150	NM_145278	Body
cg24029436	0.306169	54.1961	0.00211174	0.24379	0.0623782	926	37	3	ACTTAGCACTAATACCCCTTAAAAATCCACCGGTATATGTATTTAGCTCG	F	C3orf38	NM_173824	Body
cg15870832	0.432923	67.3248	0.000153682	0.311711	0.121212	791	37	4	CGGATCTGTGAATCAAAGCTGCCCCCTACAGAGGCTATAGAAACTGAGAC	R	C4orf22	NM_152770	Body
cg03676636	0.3468	55.7961	0.00153832	0.261735	0.0850649	2980	37	4	TTCCCTGCCTACTTCATGTTTTGTTATGTTTACAAAATGGTACTATTCCG	R	C4orf37	NM_174952	Body
cg20598389	0.364557	70.4167	8.19987e-05	0.295776	0.0687813	2895	37	6	CGAGGTGGACCTTGCTTGAACTTGGTTCTCAGGCATCACAGCAGTGTCCA	F	C6orf89	NM_152734	Body
cg08120190	0.306874	44.122	0.0144249	0.222598	0.0842761	7767	37	7	TTGTTGTTTTACACGCTTTCAAGTAACCATCGAGAAATCCTAGCAAGACG	F	C7orf36	NM_020192	Body
cg15239627	0.237399	42.146	0.0212062	0.192164	0.0452352	1558	37	7	CGGATTCAAGTAGTTGACACTGGAGGCTCTGAGATAAAAATATTGCAATA	R	C7orf58	NM_024913	Body
cg13535736	0.419651	44.6083	0.0132319	0.256622	0.163029	679	37	9	CGATGTTCTTAGGGGCAAGAAGAAAAAAATACTCAGAAATTTAGGAAAAA	F	C9orf5	NM_032012	Body
cg03729603	0.628745	138.682	4.80073e-11	0.461168	0.167577	998	37	16	AGACATTTACCCTCTCCAACTCTCAGTTTATTCATCTGGGAAATGATACG	R	CACNG3	NM_006539	Body
cg01781374	0.43237	37.9377	0.0472301	0.24037	0.192	1650	37	5	CGGTGATTGTGAAGTAATGAGATTAGTGTTGATGATATTAGAAGTGTGTA	F	CAMK4	NM_001744	Body
cg02749804	0.117417	-40.7328	0.0276219	-0.226141	0.343558	1693	37	17	CGCCTCATCTGTATCCTAATACACAGGTGAGATGGCTAATGATCATGTTT	F	CASC3	NM_007359	Body
cg26928858	0.272575	43.9152	0.0149903	0.20971	0.0628655	1952	37	17	CTGGGTATCTCCACACCCCACCCTTCTCCTGCCTTTCAGAAGAGTAAACG	R	CCDC57	NM_198082	Body
cg02399570	0.523978	143.748	1.66549e-11	0.448521	0.0754569	7560	37	3	GTTGTTTCATCGTTTTTTCTACTCCAAATCTTTCGTCAAACACAGTTTCG	F	CCNL1	NM_020307	Body
cg27105619	0.239645	43.6398	0.0158751	0.196167	0.0434783	1004	37	18	ATTGACGTAAATGAAAACCCTTATTTTGCCCCCAATCCTAAGATCATTCG	F	CDH2	NM_001792	Body
ch.18.310800R	0.0274636	-40.3588	0.0297451	-0.173184	0.200647	827	36	18	CACCATGTCACAGCCAGATGATCTTCAAATTTGCTTTGGGCTGGATGACT	F	CEP192	NM_032142	Body
cg07665058	0.479922	82.3725	7.01237e-06	0.351894	0.128028	767	37	10	CGCCTCTGGAGGGGCAGATCCGGGGGACCTTCAGTCACAAGAAGACCCAC	R	CHCHD1	NM_203298	Body
cg15047223	0.431909	153.525	2.11411e-12	0.431909	0	1003	37	12	TGAGGTTCCTTTTCTTCTTCAATAAAATGGACATTATAATACCTACCTCG	F	CLEC4E	NM_014358	Body
cg23504463	0.208222	47.4231	0.0076627	0.189876	0.0183468	4860	37	6	CGAGCGTGGCCCCACATGAGGGCAGACTTGCCACGGAGAGAGGCTCCTCT	R	COL19A1	NM_001858	Body
cg25682171	0.754755	52.4665	0.00296525	0.292196	0.462559	955	37	13	CCAGAGCACTCTCCAGGAGTACAGGCTGTCATTGGTGTGGCCCAGCACCG	F	COL4A1	NM_001845	Body
cg08959039	0.598467	-38.1314	0.0456944	-0.223119	0.821586	6497	37	13	CTAGCATTGGCTCTGGGGCGGGCGGGACGTGTGGGCCGGGTTTCACCACG	F	COL4A2	NM_001846	Body
cg00851616	0.366219	83.5493	5.4707e-06	0.318194	0.0480243	4835	37	6	CGAAACCTAAGGCTTGGTCCTGGCCCCATCTCTCTCCATTGTAAACCTCG	F	COQ3	NM_017421	Body
cg04050782	0.349501	40.2396	0.0304314	0.226603	0.122898	673	37	4	CGCAATCACAAGCCAAGTATGCCCTTCAGAAAAGATATCTCTTAGCTGAA	R	CORIN	NM_006587	Body
cg15651394	0.336264	64.0028	0.00030138	0.273843	0.0624211	8615	37	2	CCTTTTTCAGTATCCCAGCATACTAAACAAACACACACAAAGATGCTTCG	F	CRIM1	NM_016441	Body
cg18279254	0.177328	-67.5298	0.0001471	-0.329371	0.506699	5274	37	3	CGGGATGTTAGGGAGAACTTTGGAAAGATGAATCTAAAGTGAGATAATGA	F	CRYBG3	NM_153605	Body
cg20911707	0.371618	99.7937	1.73199e-07	0.34421	0.0274086	1104	37	8	CGGGACTTACCATATGGATGGAGCTTCCGTGCCACTGATCTCTAAGAAAT	F	CSMD1	NM_033225	Body
cg12989342	0.370539	67.7032	0.000142318	0.293003	0.0775359	1783	37	8	CGGTAGGGCCCTGAGCTCTGATTTACCACTCCGTTCTGGTAATGCTGATG	R	CSMD1	NM_033225	Body
cg17001717	0.307012	47.8389	0.00710555	0.230945	0.0760668	978	37	8	CGACGATGGCTAAAATCTCAGTAGCCTACGATGATGAAATGAAACAGCAT	F	CSMD1	NM_033225	Body
cg23154832	0.279645	48.0603	0.00680085	0.221197	0.0584485	1782	37	8	CGTGGCTAAAGGAGTTTTGAGACCTACCCTCCGACATCTTGTAGACCCTG	F	CSMD1	NM_033225	Body
cg10592446	0	-40.769	0.0274665	-0.151761	0.151761	638	37	4	TTAATCTGGCTAAAGACAGGCTCTTTGTTTCTAACTTCTGATCACTAGCG	R	CTSO	NM_001334	Body
cg01883025	0.276512	53.7648	0.00230329	0.231225	0.0452869	8578	37	16	CGGGAGAAAGGGGCGACTTCCCCACCCCGAGCTGGGCCAGGCCTGCTTAC	F	DCTPP1	NM_024096	Body
cg08292485	0.0624187	-186.941	1.05593e-15	-0.502057	0.564476	3886	37	20	TACTTGACCATTCCAACCTTATCTCTGGTTAGCTCTGGAAAAGCTGAACG	F	DEFB121	NM_001011878	Body
cg26873132	0.576613	-41.0396	0.0260537	-0.236946	0.813559	1788	37	11	CTGCTTCTGCCGATCTTTCCGCCTCCACTGGGCAGGGGCATTCCTTTTCG	R	DENND5A	NM_015213	Body
cg08779891	0.478697	78.7816	1.47103e-05	0.34521	0.133487	769	37	8	CGGTCTAGGTGCAGGGAATACCAGTCGTCCACAAAGGTGAAGTGAGACAG	F	DLGAP2	NM_004745	Body
cg21620107	0.39011	40.5589	0.0285961	0.238459	0.151651	6593	37	8	GAAAACAGCCGCCTACTCTCCAGGGCTGTCACGTGGAAACCCCTTTATCG	R	DLGAP2	NM_004745	Body
cg09388140	0.2781	82.0665	7.43158e-06	0.2781	0	560	37	7	CGGTAAAAACGCTGTAATCAGCGGGCTACATGAAAAATTACTCTAATTAT	R	DLX6AS	NR_015448	Body
cg06852243	0.596478	374.344	6.86902e-34	0.513798	0.08268	2706	37	17	CGTCTCTCAGCCAGGTAGGTTCTTCTGGCTTTAGCGATGCTGCATGGGGA	R	DNAH9	NM_001372	Body
cg18206040	0.412404	106.01	4.7167e-08	0.368038	0.0443656	3281	37	16	TGCTAATGTCCTGTACCTGCTTAGGAATAAGCCGTGGTCCCAGCCAAACG	F	DNAJA2	NM_005880	Body
cg06714088	0.824295	44.1465	0.0143547	0.244116	0.580179	1908	37	1	TTGACTCTACCATTCAACAGATCAGTTACCTGCTCCTGGCCTCCTTTTCG	F	DUSP27	NM_001080426	Body
cg15994604	0.347945	57.2039	0.00116424	0.264996	0.0829493	4891	37	11	CGGATTTCAGAGAAACCCAAGTCAGGTGCAGGCCCTGCTAGTGACAATGC	F	EHF	NM_012153	Body
cg27242134	0.267626	49.6388	0.00505448	0.219623	0.0480028	2754	37	11	CAGTTTTTCCTGACTCCTCATATCTATATTATCATACCACTAGGAAATCG	R	ENDOD1	NM_015036	Body
cg03332546	0.51679	87.401	2.53126e-06	0.368983	0.147807	5008	37	19	CGTGCGTTGGTGTTTTAGTAAGTGAGGTGAAAAAAGAGCACACAAACCTG	F	EPS15L1	NM_021235	Body
cg23554164	0.377418	71.566	6.5362e-05	0.302345	0.0750725	3350	37	8	TATCTTAGCTTCACTTTGGAGGTCAGCCAAAATCCCTATTCATCCCTTCG	R	EXT1	NM_000127	Body
cg10671380	0.303827	54.5711	0.00195943	0.243633	0.0601942	3505	37	15	GTGTGTTTCTCTCGCCCAAGAGGCCAGGTCAGGGCTGGTGGTTCATCTCG	R	FAH	NM_000137	Body
cg18450420	0.158401	38.0349	0.0464655	0.150004	0.00839748	1329	37	10	GAGCATTTGCCCGCCTGGCTGTGTGCCTGGCACCTTTTAGATAGATTTCG	F	FAM107B	NM_031453	Body
cg20343827	0.231457	-163.851	2.12804e-13	-0.495773	0.727231	4215	37	13	GTTGTTTGTTTGTTTTCCCTGCCATTCCCCAAAATGTTAGTATCCCTCCG	R	FAM155A	NM_001080396	Body
cg03858703	0.477656	104.243	6.74588e-08	0.385969	0.0916865	2005	37	3	TTTAATGAGGCACATCCACTCTTGGGCTCAGTCAAGCAAAAGAACCTTCG	R	FAM19A1	NM_213609	Body
cg11378242	0.176023	42.0749	0.0214794	0.165452	0.0105708	5103	37	1	CGACGTACAAGATGCCTGGGAAGATGGGGAAAGTACGTAAGTCAGCTTTG	R	FAM36A	NM_198076	Body
cg13073302	0.475304	41.2569	0.0249522	0.258262	0.217043	5263	37	17	CGACTTTGTACAGTAGTTAGACCTGGACAATGGTGGTGCTTTTATTATTT	F	FAM57A	NM_024792	Body
cg06777902	0.366474	51.1353	0.00384255	0.258141	0.108333	1700	37	10	CGCTCAGCTCAGCCCTCAGCCAGTGCTATAAGGTAGATGCTGCCCCAAAA	R	FANK1	NM_145235	Body
cg15642792	0.357888	80.7943	9.67504e-06	0.310663	0.0472247	5575	37	1	AGCCTAGAATAGGAGACGCTGCGCCTGCCTTGCAGGACGCTAGGGAGTCG	F	FCRLB	NM_001002901	Body
cg25736517	0.399309	74.0885	3.84203e-05	0.314179	0.0851305	2543	37	13	CGGGAGACTGAGTTCAGAAAAAGAGAATTGATGGAATGTTCTCAGTGTGC	F	FGF14	NM_175929	Body
cg08958618	0.419911	66.8749	0.000168158	0.307148	0.112763	2321	37	13	TCAAAAGGGGTGTGCTTCAGCCCCATTAATGAGCCACCCAAAGTAAACCG	R	FGF14	NM_175929	Body
cg11976592	0.395206	49.7954	0.00490836	0.263445	0.131761	2359	37	6	CGGGAATTCAAGTCTGGAGAGATATAAACAAACAATTGAGAGGTGTTTAC	F	FILIP1	NM_015687	Body
cg19883689	0.371681	54.4419	0.00201393	0.267052	0.10463	3140	37	14	GTCATTTAAAGGGTCGATATGTTAAATCAAAACTTAAACCACAACCTACG	R	FKBP3	NM_002013	Body
cg12539124	0.272799	65.3883	0.000225391	0.250116	0.0226824	914	37	6	TCAGAAGGGGGTTTCCCACAATTACATTTGCAGTGCTATCAACAAAATCG	F	FLJ22536	NR_015410	Body
cg04437966	0.225546	53.2477	0.00253722	0.208104	0.0174419	5576	37	5	GACCCTCATTGCTCTCTGTCGCCCTCTGGTGGCCAGGTCCTGGTGACACG	R	FLJ37543	NM_173667	Body
cg02315732	0.304585	45.071	0.0121335	0.223961	0.0806242	669	37	11	TACCATCTAAACTAAATTAGGCAAATAGTAATGTCCCTTTTGCCAAAACG	F	FTH1	NM_002032	Body
cg00206332	0.441574	65.0642	0.000241695	0.309513	0.13206	7389	37	X	ACTGGCAGTCAGTGGTAGACTGAGCACTGCCAGACAGGACCACCTAAACG	R	GABRE	NM_004961	Body
cg19244300	0.327363	69.3383	0.000101892	0.279833	0.0475305	5812	37	1	CAGCTCTTGTCAGACCAGCATTCTTGCTTTTCCTCCAACATACCAAACCG	F	GNAI3	NM_006496	Body
cg22971550	0.672631	-49.8743	0.00483865	-0.226257	0.898888	7723	37	2	CGGCCAGGACTCAGCCTGAGGCCCCAGCCACAGTGAGGGGCAGGGTCCAC	R	GREB1	NM_014668	Body
cg21016503	0.477861	93.0138	7.55746e-07	0.369053	0.108808	2602	37	6	GTACAGTTTTTTAAATGGTCCCAGTCCCTACCCACTATGCTACGCAAACG	R	HEBP2	NM_014320	Body
cg20913831	0.442974	44.2487	0.0140749	0.260817	0.182156	1514	37	2	CGGGGTTCCAACCCTGGTGCCCTCCTCTGGATTGAGGAAGAGTAAATTTA	R	HK2	NM_000189	Body
cg00540941	0.527872	41.4677	0.0239175	0.266066	0.261806	2547	37	6	CGGGGCCTCTGCACCTGGGGACACTGGACACATATGTGCCCATGATGATG	F	HLA-DOA	NM_002119	Body
cg09262446	0.690573	374.344	4.96096e-34	0.690573	0	644	37	6	GCCTGGATGTCAGTGTGAGGGGACCTTGTGCTGTCGTTGCTGCAAAACCG	R	HLA-L	NR_027822	Body
cg00846995	0.698324	49.4455	0.0052543	0.291912	0.406412	4142	37	17	CGAGGACCTGATCCACCAGCCTGCGAGTCATTGTTTGAGGCTGAGTTCCC	F	HOXB9	NM_024017	Body
cg16595484	0.366391	60.0092	0.000668343	0.276893	0.0894981	8727	37	3	TCAAAGGTTGCCTTCAATTTCACAAATTTAATTTTAATCCCCTCTAAACG	R	HSPBAP1	NM_024610	Body
cg16690845	0.626324	56.6847	0.00128459	0.316203	0.310121	977	37	10	GGCGGGCCGCTGGCAGGCTGTGGGACAGGCCAGGGCTATTTCTGCGCTCG	R	INPP5A	NM_005539	Body
cg00579859	0.352711	62.6126	0.000393013	0.277255	0.0754558	3465	37	10	CGGGTTTAGGTTGCTAATACTGACATTTTTAGACGAGGTGACTAAGGCCA	R	IPMK	NM_152230	Body
cg17718515	0.418099	46.4948	0.0091384	0.261194	0.156905	7720	37	1	AGAACAGCGAAAGACTTTGGTCCTGGACTCAAAAAATATTTCCCCGACCG	F	IPO9	NM_018085	Body
cg00341602	0.335418	49.6949	0.00499924	0.244894	0.0905238	3203	37	1	TGGAACAGGTAACCAGTGAACGGCATAAACGGCACAGGGCCGGCACTTCG	F	ISG20L2	NM_030980	Body
cg19235418	0.281231	40.7608	0.0274998	0.205793	0.075438	2697	37	3	CGGCAGCTTTGAGTGGAGGAAACAGCAGCCAAGTCATTAGAAATACAAAG	F	KCNH8	NM_144633	Body
cg16676775	0.79789	374.344	3.30731e-34	0.681406	0.116484	810	37	1	TGCGGGCAGCCACGTGCAAAGGCCCTGAGCCAGGAGTATACCTAGTATCG	R	KCNK1	NM_002245	Body
cg18814808	0.44407	47.974	0.00691879	0.270993	0.173077	888	37	5	TTTGTTAGTCCTTTTCTCATTCAGGACTATTTCCCTGAGGTCAGCTTTCG	R	KCTD16	NM_020768	Body
cg06790044	0.619189	-62.9593	0.000368853	-0.272035	0.891224	4754	37	10	CTGTGTTAACGACCTGTACATGGTATAAGACCTGTACTGTCTTAACACCG	R	KIAA1462	NM_020848	Body
cg19916922	0.160355	42.2284	0.0208675	0.158372	0.00198305	5447	37	6	CGGAGCGGTCAGCCTTCGTCCCCATCCCCAGGGCAGGACACCTGCGCCGC	R	KIFC1	NM_002263	Body
cg05214708	0.327347	-41.2631	0.0249336	-0.269875	0.597222	980	37	2	AAGGGCTGCTGTTGGTTGCATTTGGTGAAGCATTCAGGGTCTTGTACACG	F	KLF7	NM_003709	Body
cg14514032	0.840726	-45.9177	0.010189	-0.141126	0.981852	7394	37	2	GTTCCAGAACCGGCGAGCCAAGCTCAAGCGCGATGTGGAGGAGATGCGCG	F	LBX2	NM_001009812	Body
cg19191560	0.440302	48.9875	0.00572424	0.272755	0.167546	4257	37	11	CGGACTTGAGAGCTTTAGACGTTCCCTTGAGAAAAGAAGAGGAATCTGAA	R	LGR4	NM_018490	Body
cg15617023	0.496649	52.2717	0.00307807	0.292296	0.204353	727	37	13	TTTATAAACACAGAGGGACTCACAGGCCATAGTTTTCCCACCCCTAATCG	R	LHFP	NM_005780	Body
cg10315533	0.610216	87.7952	2.31826e-06	0.383665	0.22655	1851	37	1	TCAATAATTGGCCTTTAATTAACAAACATACCCAGGTATGCTCGCAAACG	R	LMX1A	NM_177398	Body
cg15003194	0.418827	-76.0628	2.57984e-05	-0.352064	0.770891	5692	37	11	TCTTTCTGTCCTACTAAGGGTTATGCTGCACTTTTCAGGGGGCCCTGACG	F	LOC100128239	NR_027276	Body
cg07040723	0.599751	374.344	6.37838e-34	0.575534	0.0242165	602	37	14	TTGAAATTAAGCTGCCTGTATATCATTCCCCACTGTCAAATTCCATTTCG	R	LOC100133469	NR_027457	Body
cg20550513	0.32214	55.1857	0.00173088	0.251735	0.0704055	10652	37	17	CGTCTCTCTGAGGAGGGGAGACAGGTTGACTTCCGGTGTGCCTGTCTGAT	F	LOC651250	NR_027418	Body
cg17965159	0.777318	47.5381	0.00750829	0.271014	0.506305	931	37	12	ACTTAACTTTTCTTCTCACATCACTTTCTTCAGTGCTTTCAGACTCATCG	R	LRMP	NM_006152	Body
cg27309905	0.660523	374.344	2.02948e-34	0.580739	0.0797844	1755	37	3	ACTTCCATTTTCATTAACTCCCAGTAGCCTGCTACCACCAGGTTAGTTCG	F	LSAMP	NM_002338	Body
cg24181062	0.299065	70.1421	8.68658e-05	0.269454	0.0296116	1960	37	3	ATATGCTTTCCTTAGGGGCTGCACAACTTTTTCAGTTCACATTCTTCTCG	F	LSAMP	NM_002338	Body
cg25243773	0.293706	41.7473	0.0227405	0.212507	0.0811997	1267	37	7	CCTTTATCCGATCAATTTATTAGAGCCCTGTTGAGAGGCATTTATCATCG	F	MAGI2	NM_012301	Body
cg01069823	0.204878	46.6211	0.0089365	0.186904	0.0179739	512	37	22	CGCCTCTACCAGCCTGCTAGAGTCCTGGACAGTCAGGGCACAGATGGGCC	F	MCM5	NM_006739	Body
cg03804083	0.345413	88.5656	1.96399e-06	0.317569	0.0278441	6185	37	3	CGAGAAATATTTTGGAAATGCAATCGACAAAGCTTGAGGATTGGCTGGAT	R	MECOM	NM_004991	Body
cg11155172	0.429418	80.0339	1.13632e-05	0.333992	0.095426	5475	37	15	CGGGCATATGGTCGTCACACATGTGGGCATTCACGGATTTTAGAATCGTA	R	MIR548H4	NR_031680	Body
cg12466700	0.630562	-44.4441	0.0136239	-0.229535	0.860097	5654	37	3	CATCCAGCAGGGCTTCTGCACTCGGCTGTAACTTCCTGCCTTGCCCTTCG	R	MITF	NM_198159	Body
cg25588852	0.363467	78.3907	1.59134e-05	0.308913	0.0545539	2063	37	2	CGAGGCTGGACTAGGTCATGCCTCAGGGGTAGACATGACAGAAACAGAAT	R	MREG	NM_018000	Body
cg12174498	0.415765	50.9833	0.00396305	0.271758	0.144007	9587	37	8	CGGTGCGTTGTGGCTCAGCCCTCGGCCCCTAGAATCTGTGCTTGGTGTTT	R	MRPS28	NM_014018	Body
cg04317195	0.157108	-138.487	4.9855e-11	-0.45945	0.616558	7703	37	5	CGAGCTCCTACTGTGTGTCAGGCACTAAGTGCTTGTGATAGACATCAGTG	R	MTMR12	NM_001040446	Body
cg07937427	0.567983	-99.8943	1.69809e-07	-0.350573	0.918556	3031	37	15	CGGTCACACTTTTTGAAACCTGGAAGTGGGCCACATGTTGTAAAAGGAAG	F	MYO1E	NM_004998	Body
cg24042339	0.349481	38.8487	0.0397346	0.222894	0.126586	9672	37	18	CGGAGACCCCAGGGAAGAGCATTGTGAATTTGCTGGGGATGGATGTTTTG	R	MYO5B	NM_001080467	Body
cg21773297	0.473392	70.8213	7.58316e-05	0.328947	0.144445	530	37	8	CTCATTCATTCTAAAGACACTGGCTGTTTCCTGTCATCAAAGGGTTTCCG	F	MYOM2	NM_003970	Body
cg27262041	0.709123	374.344	2.05281e-34	0.642717	0.0664062	924	37	11	TCTAGGTGGGAGTTATTCCACAATTGCAGACTGTCTTTGATTATTCAACG	R	NAV2	NM_001111018	Body
cg07177394	0.395672	85.6102	3.57709e-06	0.332176	0.063496	3916	37	21	CGGATTTAGCCTCCTTTAACCAGGGCCTCCCGGAGATCTAGGTTTGCAAA	F	NCRNA00111	NR_024367	Body
cg04726091	0.327114	46.5464	0.0090608	0.235046	0.092068	2724	37	4	TTATGAGAGTTTCACTGCCATACAACATATAACAGCACCATTCAATCTCG	R	NDUFC1	NM_002494	Body
ch.1.822136R	0.23947	48.9868	0.00571978	0.206601	0.0328685	904	36	1	CAGCCATGAGCCACCACAACTGGCCCAGAGTAGGTGATTTTTTAAAAATC	F	NIPAL3	NM_020448	Body
cg13611347	0.949079	48.6995	0.0060489	0.183869	0.76521	5620	37	18	CGCGAGGGGGAGCAGTGCTCCCAACCCGCGACCCTCCGCCTCAGACATCA	F	NOL4	NM_003787	Body
cg25447299	0.494343	37.9569	0.0471072	0.250796	0.243548	3542	37	X	CGGGAAGCTTTGGGTCTTGTTTAATTGGGATGAAACAGAAATGGCTATTT	R	NR0B1	NM_000475	Body
ch.3.343413R	0.624026	374.344	2.00668e-34	0.624026	0	893	36	3	CAGCAGTTATTTACAGTGGGTTATAGTGAGGGGATGTTAAGAGATAGTTA	F	NR2C2	NM_003298	Body
cg01928807	0.493386	66.9051	0.000167555	0.325427	0.167959	1448	37	6	CTAATGTCTGCCCTTTCCTGCAACAGAACCTCGGTCTTTATTAATTCACG	F	NRN1	NM_016588	Body
cg17207815	0.330285	53.14	0.00259518	0.250496	0.0797893	5026	37	8	GAGTCTAGCGGAGTGCCCAGGGCCCCTCAGATAGCAGTGGCTCAATCCCG	F	NUDT18	NM_024815	Body
cg10057976	0.64405	374.344	4.57935e-34	0.64405	0	634	37	17	CCTAAGGTTTATTCAACGTATTATCTCAGGAGACTATTCCTGTTTTATCG	R	NUP85	NM_024844	Body
cg13155902	0.424066	86.186	3.19284e-06	0.342553	0.0815126	3470	37	17	CGCGGGGTTTCTGCCACCAGTCACAAACCCCGGCCTCGAAGGTCCCACTC	F	NUP85	NM_024844	Body
cg07494499	0.491704	98.7046	2.16664e-07	0.381444	0.11026	553	37	17	CGTGGTCAACTTTAGAAATGTGCCTTCGTGTAAGCTGGTTTTTATAAAAT	F	NXN	NM_022463	Body
cg14717116	0.648583	63.6921	0.000319251	0.334266	0.314317	1723	37	17	CGGCCCACCCTTCGGGGACCTTTGTCTCTCCACTGGCAGCCGCTCCCCCC	F	NXN	NM_022463	Body
cg06639538	0.796748	374.344	7.14378e-34	0.660875	0.135874	1291	37	11	CGGGCCAAGACGGGCTTCCTGAGGAAGACTCTACTAGCCCCAGGTCCCAC	F	OPCML	NM_001012393	Body
cg16123848	0.1456	38.898	0.0394097	0.1456	0	543	37	11	AACTGTGATGCTATGAGAGTCTTCGCTGACCTGCTTGGGAAAGGTCACCG	F	OPCML	NM_001012393	Body
cg02981092	0.581521	139.723	3.86219e-11	0.455719	0.125802	3175	37	3	AAGATACAAGGGCAAACACACCTTTCAACAATATCTGGATACTTTCATCG	F	PDE12	NM_177966	Body
cg02631767	0.293856	87.9015	2.27527e-06	0.293856	0	705	37	12	CGGCAGTTTGAAATTTGGCAAACAACTTGAAAGCAGCCTAGATGAAGCGG	F	PDE3A	NM_000921	Body
cg07280387	0.357747	59.809	0.000696029	0.273575	0.0841723	5959	37	12	CGGGGTGCGTTCGCTACAGGGTCCTCTTGGAACATATTTGTTTATTTGAC	F	PLA2G1B	NM_000928	Body
cg04704683	0.583966	103.142	8.44158e-08	0.40648	0.177486	5923	37	X	TCCAAGGCCTGCACCACCTTGTTCATGGGCCCACTGTAGGTCCTCACTCG	R	POF1B	NM_024921	Body
cg25323709	0.253179	41.7604	0.0226879	0.197593	0.0555859	5387	37	X	GAGCTGCTGGGTTCCACAGCTGCTGCTGCTCGTCTCACTCCAATAGCTCG	R	POF1B	NM_024921	Body
cg22184145	0.285151	49.8847	0.00483185	0.227066	0.0580853	2689	37	4	CGAGAAAGTGCAGAGAGCAGCAGTGAACGTAACCTGGAACATTAACACTA	R	POLR2B	NM_000938	Body
cg13062301	0.3894	76.022	2.59308e-05	0.314234	0.0751658	6685	37	12	CGCCCAGGCATTGGAAGAGCTGATTGGTTCCCGGACGAACCAATCAACCA	F	PPM1H	NM_020700	Body
cg15827086	0.300866	53.4037	0.00247501	0.240193	0.0606725	1268	37	5	TCAAACCAGAAACAAATCAGGATAATAGTTCTCCATTAATTCTTTTCACG	R	PPP2CA	NM_002715	Body
cg25562834	0.284061	41.2743	0.0248866	0.207998	0.0760634	9116	37	14	CGCGAGTATTATTCATAATGTTTATGGATACATGTTGGTTCAGCCGCTCA	F	PRKCH	NM_006255	Body
ch.3.2410502F	0.402247	108.444	2.82425e-08	0.367694	0.0345537	2331	36	3	CAGCAGAACAGGAGAGGAGCACCTGGCCAGGGCACCCCAATATGAGGAAA	F	PTPLB	NM_198402	Body
cg09657435	0.361366	48.8071	0.00592823	0.251253	0.110112	2125	37	7	CGAAGACTTAGGTATTGGTATATGGCTAGGGCCGCTAAATAAGGAACCCT	R	PTPRZ1	NM_002851	Body
cg06643156	0.755764	63.0219	0.000365773	0.322338	0.433426	1342	37	3	GATCAGATCCTTCAATGTTCCCTTTTCGTTAAACATCCTAATTAGCAACG	F	PXK	NM_017771	Body
cg01758167	0.347189	73.6087	4.26484e-05	0.294818	0.0523714	10421	37	12	CGTCATTTGACTGGTGAATTTGAGAAGAAGTATGTAGGTATGTGCTGGAA	F	RAN	NM_006325	Body
cg08622666	0.558015	52.8559	0.00274643	0.302091	0.255924	1166	37	6	CGAGGGAATAAGCTAAGATGTAGCATTAGATTTGAGAATCATCAGGGTAT	F	RANBP9	NM_005493	Body
cg23241772	0.934622	65.8038	0.000209195	0.250091	0.684531	6804	37	13	CGGAACCCTGTGCATTGCCCATCTGTGAGCCGACCTCCTGCCTGAAGCCA	F	RASA3	NM_007368	Body
cg15689991	0.293132	69.4976	9.89347e-05	0.265832	0.0273003	889	37	12	CCTGGTTAGTTTTGCTCAGGGCAGCTCGCTTGACCTGGTGACAAATTCCG	R	RASSF3	NM_178169	Body
cg01055830	0.480418	112.759	1.14331e-08	0.398674	0.0817439	4304	37	5	TCTGCTTGTCTAAGAGAAACACTTCACAGTGTGCAAGTACCACAACATCG	R	RBM22	NM_018047	Body
cg10196532	0.321402	46.0126	0.0100097	0.231904	0.0894977	2090	37	13	TAACCAAATACCAAGTCACGGGGAACCCACAGGGGGCGTGTGGCTACTCG	R	RCBTB1	NM_018191	Body
cg08907956	0.542469	77.5315	1.90502e-05	0.35583	0.186638	3163	37	10	CGTTTCAGATGGGCCTTAAAGAATAGGCCCAGTAGAGTGGCTCACACCTG	F	REEP3	NM_001001330	Body
cg19863003	0.313808	51.6621	0.00349336	0.24151	0.0722972	5903	37	5	CGCTTTCCGGGAGGCCAGCCTGATCCCTGAATATGCTGCTTGTCCCGTCT	F	REEP5	NM_005669	Body
cg07350590	0.395306	39.6414	0.0340021	0.237179	0.158127	2847	37	12	ATTGTTCTTTTAAATTAAAACAAAACAACTACAAAAATACAAATCCAACG	F	RFX4	NM_213594	Body
ch.5.838196R	0.340076	38.5331	0.0423838	0.219333	0.120743	1515	36	5	CAGCAGTGCCCCACTCTCTGTGGTAGCAGTTTACTGTGTTAGTCTGTTCT	F	RICTOR	NM_152756	Body
cg19959088	0.66119	110.096	2.01245e-08	0.424475	0.236715	1142	37	6	TAAAAATTAGGAGCACTGTCCAACTGCTCATGTCTAACACATCTTTTCCG	R	RIMS1	NM_014989	Body
cg19825483	0.199578	40.8369	0.027077	0.173663	0.0259146	556	37	1	CGGTTTAATTGTGCCTGTAACAGATTGAAGTTGGAAATGCTGTAATTTCC	F	RYR2	NM_001035	Body
cg21201657	0.473357	58.1443	0.00097439	0.302068	0.171289	4407	37	19	CGCCTGGCCGCCCACCCCCCAGCCCCTGCAGGCAGTGGGGCTGTTGACAC	F	SAFB	NM_002967	Body
cg04095468	0.501576	135.566	9.23114e-11	0.433414	0.0681614	2130	37	9	AATGATGCAAGCGATCGCCAGGGCTCCATCTAGTGGTAATGCTGAGTACG	F	SECISBP2	NM_024077	Body
cg19187145	0.318134	63.421	0.000337221	0.265811	0.0523231	4678	37	15	GGGACTTGGGGGCTTTTCCAACCCTGATTACTTCCCAGGCGGAGGGCTCG	F	SECISBP2L	NM_014701	Body
cg14953580	0.412384	67.7471	0.000141622	0.306614	0.105769	1876	37	11	ATTTTTTCTTCCCTTGTTCCTTTTATTTGGTGCCTTTGCTCTCCTTTACG	F	SESN3	NM_144665	Body
cg18411150	0.896396	50.8267	0.00407526	0.230985	0.665412	1759	37	19	GAGCCAGGCGGGGTGGAGGGTCGTCGGGAGAGCCGCCTGTCTCCATCTCG	R	SHANK1	NM_016148	Body
cg22548000	0.28421	41.7618	0.0227126	0.209178	0.0750321	5351	37	2	ACTCCAATGACCCCTCCTCTGGGTGGCTGAGGGATTTCAAGGTCGCTTCG	F	SLC30A6	NM_017964	Body
cg19596454	0.334361	50.4017	0.0044004	0.246083	0.0882777	8917	37	10	GGGAGCAGAAGTCCTCCCGCCACTCCAGGCCAGTGGCTGTTTTACCTTCG	F	SLK	NM_014720	Body
cg05720429	0.292857	54.3939	0.00203164	0.239011	0.0538462	5100	37	4	CGGATCCCCCGTCTAATTTAGGGGGGATGAATAAGTGTAGGAATGAATTA	F	SMARCA5	NM_003601	Body
cg06857323	0.365601	64.7591	0.000258459	0.285827	0.0797743	7697	37	4	CGCCCCAGGGCTGCCCCTGGCTCCGAGGAGTGTGGGTCCTAGGCCCCATC	R	SORCS2	NM_020777	Body
ch.11.2527482R	0.412865	110.654	1.79268e-08	0.374481	0.0383848	1906	36	11	CAGCATTTACAGAGAAGGCACTTGGGCCAGGCACTGTATGTAGAGCTACA	F	SORL1	NM_003105	Body
cg20972950	0.473635	136.201	8.14296e-11	0.426355	0.04728	7345	37	3	AAATTTCGTAAGTCAGCGGATCTACCACTGTCGTTTGGGGCCCACAGACG	R	SR140	NM_001080415	Body
cg03026373	0.835385	105.882	4.8387e-08	0.398682	0.436703	919	37	17	CGCCCACCTACTGGTAGAAGTCCCTTGCCGCAAGTCCCGCCCCATCCCCT	R	SRCIN1	NM_025248	Body
cg14862207	0.880716	43.5432	0.0161712	0.215524	0.665192	1256	37	17	CGGGACTTGCGGCAAGGGACTTCTACCAGTAGGTGGGCGTTGGTGGGGCG	R	SRCIN1	NM_025248	Body
cg26116112	0.589098	156.536	1.08909e-12	0.476465	0.112633	1214	37	3	TCAATCCACTGCAGACTCTCACGCTTTTCAGTGAAGTCCTGTGCATTCCG	F	STAC	NM_003149	Body
cg02088785	0.328627	74.4561	3.56639e-05	0.288873	0.0397534	4604	37	13	GCAGGTAAGGAGCTTCCACAAGGGCAGCTCTGAATCATCGGGAGTAATCG	R	STK24	NM_001032296	Body
cg13966557	0.477069	105.707	5.01909e-08	0.387913	0.089156	3893	37	4	CGGGAATGACGAGACCCAGGCTTGCAAAGACTTGCACGGCAACTGGAATT	F	STOX2	NM_020225	Body
cg15142819	0.839256	79.4376	1.28537e-05	0.340954	0.498301	783	37	6	CGCCATGCCCACATCACAACCCAGCCAGAGAAAATACAAGAAAGTTTGGT	R	SYNJ2	NM_003898	Body
cg21249274	0.483874	119.753	2.56991e-09	0.408942	0.0749317	6853	37	14	GTCTGCAATTACACCCTCTAATCCCCTACTGTCAGATATGACCCTTTCCG	R	SYNJ2BP	NM_018373	Body
cg23907051	0.230166	51.3667	0.00368477	0.206889	0.0232766	1017	37	2	CGCAGGAAGAGCTCCCCAGGGAGCCTGTAAAACTGCAAACAAATCTTGAA	F	TBC1D8	NM_001102426	Body
cg11313386	0.462384	104.727	6.19419e-08	0.382346	0.0800389	2986	37	15	CGAGAAGGGAATGCTGCAGAGTGAGTGGTCCCGAAGATCCAGCCAGTCTC	R	TEX9	NM_198524	Body
cg21550219	0.302869	46.7312	0.00874229	0.227041	0.0758278	8749	37	5	ATTAAGTGTGGGAGGTCATTCCGAAAGTTTCCAGCTGCCCTCTCATCTCG	F	TGFBI	NM_000358	Body
cg06967014	0.654165	-66.6602	0.000175789	-0.264737	0.918902	8100	37	20	CGGCCCAGCCTCAGTCACCGCCATCCGCGAGGGTGATGTGCACCTGGCTC	F	TGM6	NM_198994	Body
cg05603623	0.438045	124.789	9.00503e-10	0.401338	0.0367063	5948	37	19	AAATGCCAAGTTCTCTACCGAGAGCATTTCTTGTCTCGTTTCTTCTAACG	F	TIMM44	NM_006351	Body
cg03611241	0.392825	57.2096	0.00116419	0.279462	0.113363	2564	37	12	CGAAGGCACAGAGAGGTCAAAAAACTTGCCTAAGGTCACACAGCCAGTAA	R	TMEM132B	NM_052907	Body
cg04386563	0	-44.7476	0.0128853	-0.164786	0.164786	786	37	12	TAATGTGAAGATATCCTTGACTGCAATGGTCAAACCTGAAGTGATTACCG	R	TMEM132D	NM_133448	Body
cg09317128	0.598368	50.5753	0.00426608	0.298589	0.29978	2622	37	4	CGAGTAAATAACCCATGGTAACAGAGAGATATAATGCAGTGATGTCAGAG	F	TMEM165	NM_018475	Body
cg10312447	0.473637	117.015	4.61979e-09	0.402462	0.0711744	1305	37	12	CGAGGCACTTGCATAAAATCATAAGCACATCAAAGAAAAGGATTTGAACC	R	TMEM233	NM_001136534	Body
cg03821443	0.559486	-42.9378	0.0181392	-0.246467	0.805952	740	37	11	AGCTGGCACGAAGAGGTCCTGTGTGTCTCACCCATGTCCCCTGGCCGACG	F	TOLLIP	NM_019009	Body
cg08193273	0.398729	52.9227	0.00270752	0.271711	0.127018	7765	37	8	TGTTGCTGACTCCTCCTCAACTGCATCCACTTCCTCAGGATAATCAATCG	R	TRHR	NM_003301	Body
cg14156441	0.391482	79.6703	1.22401e-05	0.321104	0.0703783	5953	37	8	CGACAGGGAGGTCACGCTGAGGACATACTGAAGTTAGCACATGTATACTA	F	TRIB1	NM_025195	Body
cg01794889	0.70047	374.344	1.3738e-33	0.654282	0.0461885	2563	37	6	CGTGGAAACAAAGTATTACATATAAAACAGTTGTAAGGTGACCTTCAAGG	R	TRIM27	NM_006510	Body
cg19400926	0.630083	374.344	2.83483e-34	0.5671	0.0629837	7394	37	6	CGAGGTAGCTGAGTGGTTGAAGCCACAGGCTGCTAAGATAGACACAGATT	R	TRIM27	NM_006510	Body
cg21160062	0.648067	151.764	3.08055e-12	0.478891	0.169176	1295	37	6	CGCTGCTGGAGTAAGTCACTTAACCACTCTGAGACTCAGGAGATAACACA	R	TRIM27	NM_006510	Body
cg13060704	0.478571	83.5639	5.46631e-06	0.353628	0.124944	2117	37	6	CGTTGAGGGCTTCAGGAATGCGTACACAATTATGTCCGTGTTTAAATATG	R	TRIM27	NM_006510	Body
ch.3.55501R	0.2792	65.6363	0.0002153	0.253374	0.0258265	2804	36	3	CAGTAAATAAAAATATGAAATATGGTTGAGTTGCAGGGAATAATGTAGTG	F	TRNT1	NM_182916	Body
cg11094568	0.133333	-41.3772	0.0243371	-0.234904	0.368237	1046	37	2	AGAAATTAACATTGGTACACTAATATTCAGTAAACCACAGACTGTCTTCG	F	TSSC1	NM_003310	Body
cg14535717	0.438102	-61.8808	0.000455062	-0.318985	0.757087	5297	37	2	CGAGGCCCTCCAGGATGGGCTGTAGGAAGGGGCAAAAGCCGTGTCCCCAC	F	TTC15	NM_016030	Body
cg02653800	0.286201	41.8433	0.0223684	0.210079	0.0761227	7204	37	10	AAACACAGCATGACAGGGGTCAAAACTAGCCCCATGGAGGGCAAAACCCG	F	UBE2D1	NM_003338	Body
cg00186034	0.239916	60.0577	0.000661832	0.22627	0.0136461	8767	37	13	CCAGGAGCCTTTCCCACCGGAGCCTGCGAGGAGAGGTCCGTACTTGCTCG	R	UFM1	NM_016617	Body
cg19003975	0.00513479	-84.7457	4.23995e-06	-0.289967	0.295102	737	37	8	ATGTAGAACCATCAACCCAAAGTTTCTCAAGCAGAAGACCAGAGTAAACG	F	UNC5D	NM_080872	Body
ch.1.4511733R	0.50189	131.957	2.0358e-10	0.429163	0.0727273	615	36	1	CAGCACTGGGGGAAAGGGGACTTTTGAGAGGTAAAGACCTAGGTCCAAGT	F	URB2	NM_014777	Body
cg16402894	0.396543	56.8041	0.00125284	0.279691	0.116852	6635	37	11	CGGGAAAGAATCAGGTTCTGCTCTAGGGGAGAAGGTGGCCTTTTAAGTTC	F	USP47	NM_017944	Body
cg05356778	0.467155	111.861	1.39374e-08	0.393678	0.0734767	2690	37	7	CGCTGCCAGGGGTATAAAGATAATTTAGACATGGATGTCACTGCCAGGCT	R	WBSCR17	NM_022479	Body
cg06082598	0.690489	374.344	7.44144e-34	0.628518	0.0619711	3563	37	1	CGGGACTGGGTGTTTAGCACACTGAGAAGCGTTGGGAGAATAACAACAGA	F	WDR64	NM_144625	Body
cg04175957	0.339346	40.93	0.0265926	0.225384	0.113962	10658	37	15	TGGGGGCCTAGCCCAGCTCCCAGCGGCAAGTACACTAGGCTCTAACTTCG	R	WHAMML1	NR_003521	Body
cg27234067	0.733731	-50.9162	0.00400838	-0.202407	0.936138	9123	37	11	CGCTGCTGCCTGTCGCGGGAGAGGAACAAGCTTTCGACTAGCGCCTCTCC	F	WIT1	NR_023920	Body
cg03120102	0.536318	82.1993	7.24339e-06	0.36355	0.172767	2632	37	16	AGGACTCTCTTGTCCTGTTTTAATCTCAAAGCTGTCCCTGCGCTGGTGCG	R	WWOX	NM_016373	Body
cg25108567	0.408742	72.5891	5.27638e-05	0.314516	0.0942263	6395	37	2	GGCTTCCAGTCTCCTTTGTTCCTCCCTTGAGCAGCCCGAATTAATCAACG	F	XRCC5	NM_021141	Body
cg18316386	0.566309	374.344	3.07922e-34	0.477048	0.0892611	4258	37	12	CCTGAGGCTCAGTTTCCCCACTAGAGGTGGCGCTGAGACCCTTTTCGTCG	R	XRCC6BP1	NM_033276	Body
cg08713098	0.328393	52.1386	0.00316035	0.247734	0.0806588	8157	37	7	AGGTATCTTACCCTTCTGAGCCATCCACAATCCTAAGAACAAAATCTTCG	R	ZCWPW1	NM_017984	Body
cg05516272	0.893176	62.9978	0.000366695	0.27098	0.622196	15416	37	11	CGGCAACTACCGGCCCTTCCTGTGCCTGCTGCTTCATGCCGCCGGCGTCC	R	ZDHHC24	NM_207340	Body
cg16408784	0.732105	51.3358	0.00370342	0.293027	0.439078	811	37	11	TAGTATTCTCACCATTTGGACAGCCTGGCTCACACCACCTGTACTATTCG	F	ZNF259	NM_003904	Body
cg07260361	0.397309	46.2668	0.00953493	0.255366	0.141943	4430	37	16	CGCCGTGGTTTGTGGTTTAGGGTCCTCTGGAGCAGCGATTTCAAAATCCC	F	ZNF720	NM_001130913	Body
cg23241637	0.230259	49.3848	0.00530804	0.203329	0.02693	1014	37	2	AGTTTTCCGGGGCCCTCTCAGCAAGAACGGGAACAAAACTCTGGTAATCG	R	ZNF804A	NM_194250	Body
cg00822607	0.35567	46.021	0.00999867	0.242945	0.112724	9543	37	16	GCTCACAGTCCCGGGCTTCCTGCAACCAGGCCGGGTCTCCCCGGGCCTCG	R	ZNF688;ZNF688	NM_001024683;NM_145271	Body;1stExon
cg00118365	0.929181	38.112	0.045815	0.164667	0.764514	5102	37	5	CGGACCTGGACTTGGGGTTGAACGGCCAAGTCTCCTACTCTATCATGGCC	F	PCDHGA4;PCDHGB5;PCDHGA6;PCDHGA1;PCDHGA8;PCDHGA5;PCDHGB1;PCDHGB5;PCDHGB4;PCDHGA3;PCDHGA2;PCDHGA7;PCDHGB2;PCDHGB3	NM_018917;NM_032099;NM_018919;NM_018912;NM_032088;NM_018918;NM_018922;NM_018925;NM_003736;NM_018916;NM_018915;NM_018920;NM_018923;NM_018924	Body;1stExon
cg17327268	0	-44.2405	0.0140797	-0.163132	0.163132	513	37	18	GCCTCCAGAATAAAAGGCAAACTCCTTAGCAGGATCTACAGAGTGTTTCG	F	NETO1;NETO1;NETO1	NM_138966;NM_138999;NM_153181	Body;3'UTR;Body
cg18888671	0.943818	40.6249	0.0282218	0.161735	0.782083	7513	37	1	CGGTGCATGCGATCAGGCCCAGAGCAGTAAAAACATCACTATTGGGCCCG	R	PRKCZ;PRKCZ	NM_002744;NM_001033581	Body;5'UTR
cg09047884	0.533014	141.221	2.77718e-11	0.447847	0.085167	3763	37	22	CGAATGGGAAACGTGTAGGAACAATGAAAGTCTGGGATAACAAATAATAA	F	TTLL1;TTLL1	NR_027779;NM_012263	Body;5'UTR
cg12054554	0.445496	75.4789	2.88908e-05	0.330601	0.114895	5009	37	21	CGCGGGCGCCCCAAGACCAGATCCCTCAGTGGCGCCTCTGGCACCTACCC	R	WRB;WRB	NM_004627;NM_001146218	Body;5'UTR
cg24156261	0.293987	39.0551	0.0383484	0.206143	0.0878438	3281	37	3	AGTACACAGCTAGAGATAATTCGCAGGTAAATGCTGCACAATCCATTACG	F	C3orf26;FILIP1L;FILIP1L	NM_032359;NM_182909;NM_001042459	Body;5'UTR;5'UTR
cg27317026	0.407605	74.8119	3.30622e-05	0.318133	0.0894714	8942	37	1	TTCGTTGGTTATATTCCCGGGTTATCCAGGGGTTCTACCAGAGGCACACG	F	NASP;NASP;NASP	NM_002482;NM_172164;NM_152298	Body;5'UTR;Body
cg14150199	0.701702	374.344	3.96877e-34	0.629595	0.0721071	2216	37	2	CGGGCACTAAAGGTAGGTTAGGGTGATTTACGGATGCTGCAAAAGAATCC	F	LOC100302652;ASB3;CHAC2;ASB3	NM_001164165;NM_145863;NM_001008708;NM_016115	Body;5'UTR;TSS200;5'UTR
cg07911953	0.565248	61.8492	0.000457068	0.32544	0.239808	1568	37	10	CGGGGGAACAGTTTGACCCAGTAAGAATTGTAAGCAGAATTTTAGTTGTC	R	ADK;ADK	NM_001123;NM_006721	Body
cg23779331	0.525525	113.455	9.91644e-09	0.410918	0.114607	4699	37	17	CGGGAGAGCCCAGTAGTCTGGCCCCACATCCCTGCGAGAACCCCGACACC	R	ARRB2;ARRB2	NM_004313;NM_199004	Body
cg22986222	0.557624	106.957	3.89883e-08	0.408057	0.149567	3945	37	6	CGTGGGGATGGATGTCAGCCCCTCTGAGCCCCCATGGGAACTCCTGCCGA	R	ATF6B;ATF6B	NM_004381;NM_001136153	Body
cg11489251	0.381769	44.3484	0.0137982	0.246335	0.135434	10850	37	6	CGATGTGGACAATGAGCTCTTGGACTATGAAGATGATGAGGTGGAGACAG	R	BAT1;BAT1	NM_080598;NM_004640	Body
cg02938179	0.560103	374.344	1.05056e-33	0.510817	0.049286	4242	37	5	CGAAGTTTGTTATTAAGGGCCTCAGAGGAGTTCCATCTTGGGAATGATAC	F	BOD1;BOD1	NM_138369;NM_001159651	Body
cg26406907	0.438515	104.314	6.68553e-08	0.374454	0.0640608	821	37	6	CGCTCCGTCACCATGGCAACCCTACAGGGCGCTAGAGGTGTCCGTGAATC	R	BRD2;BRD2	NM_001113182;NM_005104	Body
cg10455940	0.172269	-63.4598	0.000334733	-0.317302	0.489571	1626	37	10	CGATTTGTCTGTGGCTGCTTTCACACTACAACGGAAGAGGTAAGTGGCCA	R	BTRC;BTRC	NM_003939;NM_033637	Body
cg00772091	0.375379	42.9021	0.0182621	0.240863	0.134516	4747	37	10	GCTAGCTGAGGGTAAACATACATTTCCCCTAAACGGTTCCTTTCAATACG	F	BUB3;BUB3	NM_001007793;NM_004725	Body
cg00057092	0.605726	50.2833	0.0044952	0.298009	0.307717	3023	37	15	CGGTAAGCTTTGTCAAATGTTGTGGACAGGTCAAGTAAAGGTGAGTTCTG	R	C15orf41;C15orf41	NM_001130010;NM_032499	Body
cg01584103	0.304255	38.7993	0.0401393	0.208923	0.0953327	907	37	7	CGGGTAGAAGCATCCTGAGGTCCTCACCAGCAGCCAAGCAATTGCTGGTG	F	CALN1;CALN1	NM_001017440;NM_031468	Body
cg09958559	0.426054	83.2091	5.88643e-06	0.338312	0.0877418	8482	37	16	TTTTTCCGAATGGGGGTTTGCTTGCTACAAATACCCTGAACCCTTCTTCG	F	CBFB;CBFB	NM_022845;NM_001755	Body
cg25821783	0.436312	127.424	5.16903e-10	0.404001	0.0323111	1726	37	17	CGCCCTTCTGGGGCAGCCAGAAAACCACAGGGCTTGTCTTTGATGTTACG	F	CCDC46;CCDC46	NM_001037325;NM_145036	Body
cg03542374	0.422961	39.7164	0.0335714	0.24373	0.179231	1200	37	15	AGGGTGACTGACAGCTTGGCTGATAGTGGGGTCACTTGGCCAAATCTTCG	R	CHD2;CHD2	NM_001271;NM_001042572	Body
cg00235460	0.467742	116.876	4.74667e-09	0.400563	0.0671785	942	37	2	GATTTGTCAGAGCTCAGCAGAGTTTATACCTGAGGCTCCCCAGAGTAACG	F	CHN1;CHN1	NM_001822;NM_001025201	Body
cg15545269	0.326708	47.7261	0.00726031	0.237577	0.0891312	2559	37	3	CGGGTAAGCAAGTTAATGGTAATTGTGCCTTAGTCTTGACTATAACGTTT	F	CNTN4;CNTN4	NM_175613;NM_175607	Body
cg25540816	0.465287	86.8724	2.80267e-06	0.355769	0.109517	2758	37	5	CGTGAATGGTCATATTTGGCACGTTTCAGTCGGGACTAAATTTGTATAGG	R	CSNK1A1;CSNK1A1	NM_001025105;NM_001892	Body
cg00058515	0.635031	374.344	1.78595e-32	0.564831	0.0702006	1296	37	2	CTGAACCAATGTAGCCCATGTCCCTAAGTCTTTCTCTTCCCTCTCTAACG	F	CTNNA2;CTNNA2	NM_004389;NM_001164883	Body
cg06968859	0.305106	45.3613	0.011441	0.224798	0.080308	1718	37	2	ATCAAACTCAAGCACATGCTCAGATATCTTTTCTTCAGCAAAACTTTTCG	F	CTNNA2;CTNNA2	NM_004389;NM_001164883	Body
cg20649285	0.465955	122.066	1.6225e-09	0.406752	0.0592028	1606	37	X	TTATCTCACTTACATATCATTCTCCAGGTTCATCCAGGTTATTTCAAACG	F	CXorf48;CXorf48	NM_017863;NM_001031705	Body
cg01716296	0.565017	42.9524	0.0181184	0.27395	0.291066	941	37	4	AGAGCTAAAATGTAACTCTTCGACCTTCTGAACTTGAACACTTCTTTTCG	R	DCLK2;DCLK2	NM_001040261;NM_001040260	Body
cg03713952	0.45467	88.2013	2.12965e-06	0.355009	0.099661	5800	37	6	GGGAGGGGCCCTGTGATTTGTCCCGGTGAGGCTGGCCTAACGGTCCATCG	F	DHX16;DHX16	NM_001164239;NM_003587	Body
cg13559439	0.707073	115.585	6.24151e-09	0.43349	0.273583	5211	37	8	GCTGTGCCTCCTTCATCTGCACCAAAGGGGTGATAACTGTATTACCTCCG	F	DLC1;DLC1	NM_006094;NM_182643	Body
cg03281393	0.613269	-41.6836	0.0230283	-0.228253	0.841521	531	37	13	CCCGCTGACAGGCACAGAACCGCATGCATTAGAACCTTGCAGGGGGTTCG	F	DOCK9;DOCK9	NM_015296;NM_001130048	Body
cg01921323	0.445726	66.5659	0.000179045	0.313634	0.132091	5911	37	7	CGGGCAGGACCAACCAAGAAGCAGGGACCAGCCCAGGCACAGTGAGGACC	F	DPP6;DPP6	NM_130797;NM_001039350	Body
cg06591011	0.502397	51.1535	0.00383035	0.290363	0.212034	1994	37	4	CGTGCACCCCACCACACCCAACTAAGAAAGGATTTCCTGAATGTAATGTG	F	ELOVL6;ELOVL6	NM_024090;NM_001130721	Body
cg17673691	0.454155	64.575	0.000268368	0.311705	0.14245	1304	37	5	GTGGGACCCTACTGGAAACCTCTCCCCAACTAGACGGACTACCAATTACG	F	GABRB2;GABRB2	NM_000813;NM_021911	Body
cg19940869	0.232317	41.5173	0.023695	0.188791	0.0435262	5345	37	1	GAGGATAGTGCTTTCCTTACACTTCCTCGTTTGGAATATCAGCGGCTTCG	F	GLRX2;GLRX2	NM_016066;NM_197962	Body
cg03113800	0.556452	125.658	7.49835e-10	0.433704	0.122747	1953	37	7	AAATAATGCTAAATTATCCCTCATTTTAATATTTCAACCTAAAAGCATCG	R	GPNMB;GPNMB	NM_002510;NM_001005340	Body
cg22482700	0.550364	78.9828	1.41413e-05	0.359874	0.19049	3391	37	1	CGGTTATGAGTGCTAATGGGTCCACTGGGGTGGTCAGGACTCTTTGAAAT	R	GPR177;GPR177	NM_001002292;NM_024911	Body
cg21644009	0.521478	121.075	1.96422e-09	0.420269	0.101209	562	37	6	GTTTCAAATTTATTGAAGTCCATATAACGTGTCTCAATTATCTCTAGACG	F	GPX5;GPX5	NM_003996;NM_001509	Body
cg21719418	0.155031	41.7645	0.0227142	0.155031	0	656	37	11	AATATAGAGGCATTTAAAGAGTCTGTACTTGTCACTTAATGCCAGCCTCG	R	GRIA4;GRIA4	NM_001077243;NM_000829	Body
cg11032313	0.491088	99.1617	1.96979e-07	0.381983	0.109105	3832	37	7	CGGAGAACAGTTGTGGCCAGTGAGACAGGGAAGGCATTAATAGTTTTATC	R	HIPK2;HIPK2	NM_001113239;NM_022740	Body
cg26151310	0.046875	-74.4436	3.56938e-05	-0.293592	0.340467	4993	37	3	CGGGACTCGCCCTAGGAGCCCCTACTCGCCAGCGAAGACAATGCATTTAT	F	HLTF;HLTF	NM_139048;NM_003071	Body
cg15348430	0.242992	63.8428	0.000310274	0.23384	0.00915232	13667	37	12	CGCGCCCGGCCTGGGGTGGGGTCCTTTGTGTGGTCCCGTGGGGCGTCTCG	R	KDM2B;KDM2B	NM_032590;NM_001005366	Body
cg00242299	0.774466	374.344	5.95315e-33	0.692653	0.0818138	4068	37	8	CGACCAAAGACACGGAGGGCCCAAGTTAAAGCAAGGAAATGAAGGGGCTG	F	KIAA1429;KIAA1429	NM_015496;NM_183009	Body
cg14035553	0.279973	46.541	0.00906448	0.218149	0.0618236	6645	37	1	CGTGCTGGGTACTGGATACACAGAGATGAATCAGATGCAGGCTGTGCCTC	R	KIF17;KIF17	NM_001122819;NM_020816	Body
cg22240424	0.396848	68.1643	0.000130004	0.302603	0.0942448	3879	37	15	CGTGCAAAGGAGAGGATTGGCTTTATTACCATTTAGGGAGTCGTTTGCAA	F	KIF23;KIF23	NM_004856;NM_138555	Body
cg18236250	0.61414	374.344	3.13324e-34	0.559719	0.0544218	929	37	4	CGGGACCATCTAGAGGAAGTTTGTGATTTAGTTTTTCATTGGCAGTTGTA	F	LDB2;LDB2	NM_001290;NM_001130834	Body
cg25889581	0.316937	62.7914	0.000379408	0.264204	0.0527329	2498	37	4	CGTAGAAGAAATCTGGGGAGACTTTGAGCAGGTGATAGCTGGCTGTATTT	F	LDB2;LDB2	NM_001290;NM_001130834	Body
cg21655444	0.422577	-203.076	2.59962e-17	-0.510225	0.932801	3159	37	18	CGGCCTCCGGCAGACCCCAGCCCCAGGCACGACCCCAGGCCCGGGCACGA	F	MBP;MBP	NM_001025100;NM_001025101	Body
cg21331791	0.931397	69.8399	9.24431e-05	0.264523	0.666874	1509	37	13	CGACCCCACACCTGGGATCGGGAGCGCAGTAGAGAAGCCAAGTCCAGGCC	R	MCF2L;MCF2L	NM_001112732;NM_024979	Body
cg18050804	0.257783	-46.475	0.00916462	-0.282511	0.540294	1873	37	13	CGGAAAATTCCTCAGATCCCAATGATAAGAGGCCCTGGAGTGAACACTGC	R	MCF2L;MCF2L	NM_001112732;NM_024979	Body
cg07917978	0.318739	37.8532	0.0479258	0.211106	0.107633	4564	37	16	ACTGAGTGCTACACTATACAATCAAAGGCCTCTTTTGCAAACTATCCTCG	F	METTL9;METTL9	NM_001077180;NM_016025	Body
cg05157266	0.395619	83.0232	6.11291e-06	0.328023	0.0675955	1838	37	2	CTTCAGAAGCCCTCTCAACCTACAATCTATTGCTATGATTAAACTAAACG	R	NCKAP1;NCKAP1	NM_205842;NM_013436	Body
cg20437963	0.300986	49.3961	0.00529934	0.232067	0.0689189	1380	37	13	CGGCGATCACCTTCCGGGCAGGTATGTGAAGTCAGCCCCATTTCCAGTAG	R	NDFIP2;NDFIP2	NM_001161407;NM_019080	Body
cg15912010	0.386088	61.7128	0.000469618	0.286695	0.099393	1218	37	2	CCTAACTTCAGACCTGGGGTCTTAGCCACAGTGCAAGACTATGCTAAACG	R	NRXN1;NRXN1	NM_004801;NM_001135659	Body
cg10756457	0.235825	39.0182	0.0385775	0.184836	0.0509893	1214	37	2	CGTAGAAGGAAAACAAAAGATTGGATTCTTTTGAGTATCACAGAATTGGG	R	NRXN1;NRXN1	NM_004801;NM_001135659	Body
cg07330169	0.457921	150.515	4.06867e-12	0.43811	0.0198105	2222	37	5	ACCGATTTCCTCGCTGTCTTGGACTTCTCATGCTGCAACAGGTTTTCTCG	R	PDE4D;PDE4D	NM_001165899;NM_001104631	Body
cg09358130	0.264151	46.0008	0.0100287	0.210878	0.0532724	557	37	2	AACGTTAGGTGACATTATCTTCCTATCTCTGATTTCCTTCTCTGCATACG	F	PID1;PID1	NM_001100818;NM_017933	Body
cg13375538	0.567146	156.536	1.1002e-12	0.472482	0.0946638	3217	37	19	GAGAAGCTGGGCCCTAACTCCTCTGTGTCCCTCCTCCCCAGGGAAGTACG	F	PRDX2;PRDX2	NM_005809;NM_181738	Body
cg08755040	0.211614	41.7368	0.0227796	0.180615	0.030999	6126	37	1	CGGCCTGGGCCCCCAGACCTGCCCTGCTCGCCCGGTTCGTCCCCCGCCAG	F	QSOX1;QSOX1	NM_002826;NM_001004128	Body
cg27220062	0.0863636	-51.203	0.00379874	-0.247722	0.334086	1229	37	15	CGTGGGCATTCAGAAGTCTCACTGATGGCTATCTCTTTAGCATTATTAAC	R	RASGRP1;RASGRP1	NM_001128602;NM_005739	Body
cg04026044	0.00147929	-38.1081	0.0458281	-0.144301	0.14578	682	37	4	TCCATTTAAACACCTTCTGCCTACTCAATAGATACTAGAGTTGTTCAACG	F	RASSF6;RASSF6	NM_177532;NM_201431	Body
cg07825347	0.971641	46.763	0.00870057	0.155218	0.816423	9155	37	10	CGGCCACCAGCTCGTACTTCTCCCGCTGCTCGCGGTCCAGGGCCCAGCGC	R	RET;RET	NM_020630;NM_020975	Body
cg10810769	0.615045	72.994	4.84491e-05	0.354746	0.260299	2643	37	12	AACCAAACTTATAGGGCCTGCTGCTCTTCTTCATGGAACACCTATTATCG	F	RFX4;RFX4	NM_002920;NM_213594	Body
cg27564716	0.782939	42.1648	0.0211298	0.250882	0.532057	2146	37	X	CGGAAAAAGATTGGTAGCAGGAGGGAGAAGCAGTTATTTGAGAAAAGTAC	R	RNF128;RNF128	NM_194463;NM_024539	Body
cg02169278	0.290427	47.3538	0.00773876	0.223821	0.0666058	4284	37	15	CGCCCTGCAATGAGGCGAGCCCATCACTGCTGTTTCACGGGCTGGGACTT	R	RPLP1;RPLP1	NM_001003;NM_213725	Body
cg05040429	0.249117	48.0663	0.00679756	0.208925	0.0401925	4055	37	8	CGTCTCTCCAAAGCAACTGAATTAAAGCGCCTACTGGCCTTGGCGGCGCA	F	SAMD12;SAMD12	NM_001101676;NM_207506	Body
cg21187265	0.540419	84.9809	4.09096e-06	0.369299	0.171119	1285	37	1	CGGGAACCAGCTTCACTGTGTCCAGGTCACCCCTCTGGATAGAGACCCCT	R	SEPN1;SEPN1	NM_206926;NM_020451	Body
cg07264416	0.619873	-80.8852	9.49728e-06	-0.302051	0.921924	5369	37	17	CGGCAAGAGCTGCCTGGTACATCTGAAGGCCGCTACGCCCACCTTCAGTG	F	SMG6;SMG6	NM_017575;NM_001170957	Body
cg22148695	0.958804	51.3645	0.00368287	0.183164	0.77564	5409	37	6	GGTTCTTCCTCGTGGCAGGGATGCTGCGCTCCTGAGCGCGAGGGTCACCG	R	SMOC2;SMOC2	NM_022138;NM_001166412	Body
cg19978669	0.219479	44.5123	0.0134746	0.18943	0.0300497	3727	37	7	CGGTTCACTTAATAACACGTTAGGAATGGACATCGAGTTTGTTTGGGGTA	R	SYPL1;SYPL1	NM_006754;NM_182715	Body
cg16330786	0.492572	129.917	3.07385e-10	0.424176	0.0683968	8994	37	2	TGCTGGCCACTGGCTCACAGCCCCTTTTATCAAGTCCTCCTTTTCTATCG	R	TACR1;TACR1	NM_001058;NM_015727	Body
cg11777321	0.380409	48.2039	0.00665119	0.255488	0.124921	6200	37	22	CGCCCCACCCAATCTGCGGTCACTGGGACAGGGGTCTTGCATTTTAAGGA	F	TEF;TEF	NM_001145398;NM_003216	Body
cg21073826	0.298266	75.3541	2.94853e-05	0.277399	0.0208668	523	37	7	CGTACCTCATTGTCCTATAAGTTAGCATGGAGAGGGTTTAGTGATATTCA	R	TPK1;TPK1	NM_022445;NM_001042482	Body
cg20553470	0.376766	51.735	0.00343882	0.262632	0.114134	5928	37	14	CGATGAAAGATGACGGTTCAAAGGAGACAACTGACAGGTTCTAGGGTTTA	F	TRAPPC6B;TRAPPC6B	NM_177452;NM_001079537	Body
cg23173806	0	-50.1262	0.00462879	-0.182193	0.182193	1113	37	6	CCAAGATCATAAAGCCAGTAAGTGGCAAAACCAGGAATACTAGTTCTTCG	R	TRIM39;TRIM39	NM_172016;NM_021253	Body
cg02927448	0.404862	50.2732	0.00449679	0.267203	0.137659	3830	37	12	TTTGCAGGCAAAACAACTTTACTAGCACAGAACCCTAGCTCAATCATACG	R	UHRF1BP1L;UHRF1BP1L	NM_001006947;NM_015054	Body
cg12277882	0.794015	-51.9962	0.00325876	-0.174776	0.968791	5219	37	9	CGCAGCAAGTGGCAGAGAAGCCAGAGTCCAACTACCGCCCCTGAAACCCA	F	VAV2;VAV2	NM_001134398;NM_003371	Body
cg18137450	0.626739	44.999	0.0123166	0.282193	0.344546	5905	37	1	ACACACACAAGGGCCTTTAAACGACATCAACACTGTATCTTCATTATTCG	R	WDR26;WDR26	NM_025160;NM_001115113	Body
cg20786514	0.347881	61.7883	0.000462856	0.273966	0.0739157	4811	37	2	CGGGCTCTAGCATTTGGGAAAGAGGGAAAGAAGTGCACAAAAGAGAAGGA	F	WDR35;WDR35	NM_020779;NM_001006657	Body
cg11821269	0.428926	136.623	7.49392e-11	0.412482	0.0164443	3123	37	8	CCCACCCCCGAAAAAAAACCTCAAAACCATTTTCCTGGGTGAAGACATCG	R	ZBTB10;ZBTB10	NM_001105539;NM_023929	Body
cg25972591	0.470524	112.827	1.13052e-08	0.395969	0.0745549	2596	37	19	ATGATGGAGCTTGCATCAGGTGAAATTCCGTGCCCTAGCTTCTTCCTTCG	F	ZSCAN18;ZSCAN18	NR_027135;NM_001145542	Body
cg01369220	0.670653	374.344	2.55135e-33	0.491725	0.178928	1504	37	5	GTTGGTCTGAACAGTGAGGCACTCCCATACAAAGGAACTCCATCATACCG	R	PCDHA7;PCDHA6;PCDHA11;PCDHA11;PCDHA10;PCDHA4;PCDHA11;PCDHA8;PCDHA6;PCDHA1;PCDHA2;PCDHA1;PCDHA9;PCDHA11;PCDHA5;PCDHA3;PCDHA10	NM_018910;NM_018909;NM_018902;NM_031861;NM_018901;NM_018907;NM_018902;NM_018911;NM_031849;NM_031411;NM_018905;NM_018900;NM_031857;NM_031861;NM_018908;NM_018906;NM_031860	1stExon;Body;5'UTR;
cg24131848	0.466762	143.525	1.71142e-11	0.432781	0.0339806	724	37	3	CGTACTTTTAGCCCACCTAAGCTAACCACAGCGGCTGGTGCCTCGGTAGT	R	FYTTD1;FYTTD1;FYTTD1;KIAA0226	NR_027840;NM_032288;NM_001011537;NM_001145642	Body;5'UTR;TSS1500
ch.1.3056292F	0.444715	107.91	3.16823e-08	0.381444	0.0632706	2982	36	1	CACCCCAGGTCTCACAGTTCTCCTGGGTGTGCTTGGCCTGCAATTGAAGC	F	CCT3;CCT3;CCT3	NM_001008800;NM_001008883;NM_005998	Body
cg21696987	0.218628	-58.99	0.000823535	-0.314642	0.53327	3086	37	6	CGCTGTCTGCCAGAAGAGCCCACCCTGGCCACCCTAAAACACTCCTTCAG	F	COL11A2;COL11A2;COL11A2	NM_080679;NM_080681;NM_080680	Body
ch.7.2184863F	0.336121	51.0893	0.00387945	0.248173	0.0879479	3891	36	7	CAGTCCTGGACATACAGGTCACCTTGCCACCTTCCTGATGGCTGGTTCTA	F	CUX1;CUX1;CUX1	NM_181500;NM_181552;NM_001913	Body
cg16976034	0.593568	-79.2342	1.34076e-05	-0.309803	0.903371	8769	37	7	CGGTGAAGAGCCTGACCGAGCTGGTCCAGCAGCCCTGTCCCCCCATCGAG	F	CUX1;CUX1;CUX1	NM_181500;NM_181552;NM_001913	Body
cg04548096	0.246764	38.5795	0.0419599	0.188073	0.0586907	1672	37	6	TACTGACAATGGAGACTGGAATTTATTGGCTGCTGAACTTCACACACACG	R	EYA4;EYA4;EYA4	NM_172105;NM_172103;NM_004100	Body
cg04386614	0.511003	151.764	3.11017e-12	0.454106	0.0568965	1640	37	7	CGAGGCCCTAGAGGATGGCCAAGTCACTGTGTGAAAGGAACCTTAGTTCC	F	GRM8;GRM8;GRM8	NM_001127323;NR_028041;NM_000845	Body
cg19505458	0.571383	48.5385	0.00621997	0.291233	0.28015	2031	37	10	GGACACATATGAATTTCCCTCCTTGCTTGTACCATGCCTTCAAATTATCG	F	KIAA1217;KIAA1217;KIAA1217	NM_019590;NM_001098500;NM_001098501	Body
cg02997316	0.473387	110.822	1.73943e-08	0.394053	0.079334	7047	37	1	GGGCCTGGCAGGGGGCCAGGCCTGAGTCACAGCTGCTGGGCGTATCAACG	F	LMNA;LMNA;LMNA	NM_005572;NM_170707;NM_170708	Body
cg26204448	0.301801	69.2339	0.000104182	0.269134	0.0326669	12604	37	7	GGTGAACTCGCTCGACTCGTTTTTATCTTGTGATTTTCGACATAATCACG	R	MAD1L1;MAD1L1;MAD1L1	NM_003550;NM_001013837;NM_001013836	Body
cg12305265	0.183996	42.6014	0.0194148	0.170068	0.0139276	1695	37	6	CGAACTAAGGGCAGGGAAAGATGTAGCTGCCGGAAGACATGCCAGGCAGG	R	PARK2;PARK2;PARK2	NM_004562;NM_013987;NM_013988	Body
cg13337740	0.346939	46.0408	0.00996144	0.240295	0.106643	4476	37	17	CGGCCTGCCGGGGGGTAGAATTGACACCCCATTTGACAGATGAGGAAAAA	R	RAD51L3;RAD51L3;RAD51L3	NM_002878;NM_133629;NM_001142571	Body
cg10272779	0.264769	50.6116	0.00423483	0.22036	0.0444092	2422	37	16	CGTGACTGTTGATACTAAGGTACTGAAAAATAGGCTGCTACCATAGAGTA	F	RBBP6;RBBP6;RBBP6	NM_018703;NM_006910;NM_032626	Body
cg20299414	0.325453	45.5084	0.0111139	0.232105	0.0933476	1764	37	3	CGGTGCAATTCTGAAGGAGACATTCATTCAGCATCGAGATCTGCTCTTGA	F	RBMS3;RBMS3;RBMS3	NM_001003792;NM_001003793;NM_014483	Body
cg15920472	0.351133	110.648	1.78732e-08	0.350267	0.000865801	1055	37	7	CCTTCATCTGGTCTTTCTCTATGCTGTATTCTTATTAATGGTTCATTTCG	R	STK31;STK31;STK31	NM_032944;NM_031414;NM_001122833	Body
cg01113910	0.618889	374.344	2.97658e-33	0.550135	0.068754	2998	37	2	GGGGGTGCAGAGCTGTCGCCTCTTTACTGTACTTTCCCGTTTCTTACTCG	F	SUMO1;SUMO1;SUMO1	NM_001005782;NM_001005781;NM_003352	Body
cg27509202	0.276369	50.4971	0.00433058	0.224836	0.0515328	5217	37	10	CGTCATGAAACTGTAATGCATGAACAGAACTCAGGAGTTGTCTGGCCAGC	F	CREM;CREM;CREM;CREM;CREM;CREM;CREM;CREM;CREM;CREM;CREM;CREM;CREM;CREM;CREM;CREM;CREM;CREM;CREM;CREM;CREM;CREM;CREM;CREM;CREM	NM_182770;NM_183011;NM_183013;NM_182723;NM_182718;NM_182719;NM_181571;NM_182850;NM_182717;NM_182725;NM_182725;NM_182720;NM_182769;NM_182722;NM_182853;NM_182724;NM_182772;NM_182721;NM_182723;NM_183060;NM_182724;NM_182722;NM_183012;NM_182771;NM_182721	5'UTR;Body;1stExon
cg27243623	0.253251	43.37	0.0167033	0.201071	0.0521807	2468	37	2	CGCCACGAGCTGTCCTCTGCAGGGCCGCCTCTGCCCGTGTCTGCCTTAAG	R	COL4A3;COL4A3;COL4A3;COL4A3	NM_031362;NM_031365;NM_000091;NM_031366	Body
cg03810365	0.438082	93.6085	6.61094e-07	0.3586	0.0794824	3146	37	4	CGGAGCATTTCACCAGACCCAATTTGGTCTGCATGTCAAAATGTAGGGCC	F	HNRNPD;HNRNPD;HNRNPD;HNRNPD	NM_031370;NM_001003810;NM_002138;NM_031369	Body
cg11466638	0.864865	37.7963	0.048412	0.202969	0.661896	1018	37	X	CGCACTGGGGTCCCTTAGCAAAGGATCTTTCACCCAGAAGATACACAGAG	F	MAP7D2;MAP7D2;MAP7D2;MAP7D2	NM_001168466;NM_152780;NM_001168467;NM_001168465	Body
cg06920434	0.516836	121.586	1.76463e-09	0.419841	0.0969953	1797	37	11	AGTCCAGGGCAAGGACCCTGAGGGTGATAACCCAGAGACTGGCAGAACCG	F	MARK2;MARK2;MARK2;MARK2	NM_004954;NM_001039469;NM_001163297;NM_001163296	Body
cg02506867	0.224775	50.0208	0.0047193	0.202048	0.0227273	1352	37	16	CGGGACTTGAAAGAAAAACAGCTTGTTTGAGTATTTTTATTGTAAAAGAG	F	NFATC3;NFATC3;NFATC3;NFATC3	NM_173163;NM_173164;NM_004555;NM_173165	Body
cg20512044	0.337226	51.1764	0.00381412	0.248737	0.0884887	3731	37	14	TAACAAAGCAAATACCCTTGTGGTTTGATTCTTCCATTCCTTTGTTGACG	R	NIN;NIN;NIN;NIN	NM_182946;NM_016350;NM_020921;NM_182944	Body
cg17022548	0.785386	374.344	3.24717e-34	0.493758	0.291628	987	37	5	GTAAATGGCTTTCCAGCCTTCTCTTTTCCTACTGAGATGGGGTGATTTCG	R	NRG2;NRG2;NRG2;NRG2	NM_013982;NM_013983;NM_013981;NM_004883	Body
cg16001422	0.440353	55.4827	0.00163184	0.288466	0.151886	10184	37	8	CGGAGGGCACCCCTCCCCGATGGAGGTGACTCAGTCCCCCCAAAGCCACA	R	PLEC1;PLEC1;PLEC1;PLEC1	NM_000445;NM_201378;NM_201379;NM_201380	Body
cg11881472	0.314375	50.324	0.00445763	0.238916	0.0754597	3054	37	11	CCTCTAAATCTGGACAAACCAAGACCCAACAGAAGCCTGGAATTCAATCG	R	PRR5L;PRR5L;PRR5L;PRR5L	NM_024841;NM_001160167;NM_001160169;NM_001160168	Body
cg08811588	0.240755	39.0074	0.0386247	0.186731	0.0540241	13431	37	7	CGAGGGGACGATTGGAATGACAGGTGAGCCGTTTTTAACTTCATCTTGTC	F	SRRT;SRRT;SRRT;SRRT	NM_015908;NM_001128852;NM_001128853;NM_001128854	Body
cg20701897	0.608179	374.344	2.66559e-34	0.529036	0.0791434	974	37	2	TCCTCCAGGACGGATCTCCTTGTTATCTTTTGACCAAGTGATTCGCATCG	R	TTN;TTN;TTN;TTN	NM_133378;NM_133432;NM_003319;NM_133437	Body
cg12386808	0.270199	50.4005	0.00439721	0.222164	0.0480349	1274	37	3	CGAGGAACTCCCATGGAAGGGGTAGCTACAGACACCCAAGGAGCAAGAGA	R	ZNF502;ZNF502;ZNF502;ZNF502	NM_001134440;NM_033210;NM_001134441;NM_001134442	Body
cg27655935	0.322294	51.4653	0.00361334	0.244159	0.0781347	7963	37	8	CGGGTATTGGGTATACAGATCTGGAAAGTCTTGGATGAATACACCCCAGG	R	ESRP1;ESRP1;ESRP1;ESRP1;ESRP1	NM_001034915;NM_001122825;NM_001122827;NM_017697;NM_001122826	Body
cg19239304	0.405644	-144.491	1.41517e-11	-0.455326	0.860969	684	37	2	CTTGCACGTCTTCGGGCCATGCCTGGAGGATTTGGGAAGGTGCACTGACG	R	LRRFIP1;LRRFIP1;LRRFIP1;LRRFIP1;LRRFIP1	NM_001137553;NM_004735;NM_001137550;NM_001137552;NM_001137551	Body
cg15584221	0.43887	113.375	1.00565e-08	0.386966	0.0519046	2289	37	1	GAGCAAAATCATGATGGAATAACAAACCTTCATCCATCTCGAACTTTTCG	F	HHAT;HHAT;HHAT;HHAT;HHAT;HHAT	NM_001170580;NM_001170588;NM_018194;NM_001122834;NM_001170587;NM_001170564	Body
cg26406994	0.240808	39.967	0.0319998	0.188866	0.0519417	6003	37	4	CTGACATTTTTTTCTTTCTCGGCGTGCTGCAGGGTGGGAAGCATTTCTCG	R	RAP1GDS1;RAP1GDS1;RAP1GDS1;RAP1GDS1;RAP1GDS1;RAP1GDS1	NM_001100429;NM_001100428;NM_001100426;NM_021159;NM_001100427;NM_001100430	Body
cg06801676	0.382564	58.2862	0.000945545	0.278602	0.103962	2247	37	11	CGATGTGTGCAAATGATGCCAGCGAGGAATGGCAGTTTCAGAATGTTCTT	R	CD59;CD59;CD59;CD59;CD59;CD59;CD59;CD59	NM_001127223;NM_203329;NM_000611;NM_001127226;NM_203331;NM_001127225;NM_203330;NM_001127227	Body
cg01447498	0.598944	119.535	2.68851e-09	0.432571	0.166374	2743	37	1	CCAGTCTTTCTATGCAGTTTTCCCCTTTTCACCCTTGAAGGATGCCTTCG	R	TSNAX-DISC1;TSNAX-DISC1;TSNAX-DISC1;TSNAX;TSNAX-DISC1;TSNAX-DISC1;TSNAX-DISC1;TSNAX-DISC1;TSNAX-DISC1	NR_028398;NR_028394;NR_028397;NM_005999;NR_028395;NR_028399;NR_028393;NR_028400;NR_028396	Body
cg22367981	0.163779	44.439	0.0135973	0.163779	0	610	37	1	CGAAGCAAAGTAGAATGCTGGATCCAATTCAGAGTTAAAAAGAAGCCCAA	R	DISC1;DISC1;DISC1;DISC1;DISC1;DISC1;DISC1;TSNAX-DISC1;DISC1;DISC1;DISC1;DISC1	NM_001012959;NM_018662;NM_001164539;NM_001012957;NM_001164541;NM_001164540;NM_001164542;NR_028393;NM_001164538;NM_001164537;NM_001164546;NM_001164547	Body
cg02994237	0.477505	99.7703	1.73544e-07	0.379352	0.0981533	3853	37	X	CGAGGGAAGTGTAAAAATTAAAAGAAAAATAGTGATGGTGTAGAACAGAG	F	FGF13;FGF13;FGF13;FGF13;FGF13;MIR504;FGF13	NM_001139500;NM_004114;NM_001139502;NM_001139501;NM_001139498;NR_030229;NM_033642	TSS1500;Body
cg25334928	0.387544	49.5863	0.00510618	0.260809	0.126735	10489	37	10	AGGAGGACGCACTCCCACACTGGGCATGCTCCATATGTCGCCTTTTTACG	F	CACNB2;CACNB2;CACNB2;CACNB2;CACNB2;CACNB2;CACNB2;CACNB2;CACNB2	NM_201571;NM_201593;NM_000724;NM_201597;NM_201572;NM_201570;NM_201590;NM_201596;NM_001167945	Body;TSS200
cg18642534	0.42554	85.9308	3.36768e-06	0.342607	0.0829327	1564	37	4	CGGAAGCTTGTCAGGGAAGAGTCCATAGAAGGCGTCACCTTTAGGAGACA	F	RCHY1;RCHY1;RCHY1;THAP6	NM_001009922;NM_015436;NM_001008925;NM_144721	Body;TSS1500
cg17296551	0.326022	66.0927	0.00019735	0.273669	0.0523539	2364	37	2	CGGAGCAGACTGACAGATGCGGAGTAAAGAGTTTAGGCAAAATACCTCTC	F	C2orf60;C2orf60;C2orf47	NM_001039693;NR_004862;NM_024520	Body;TSS1500
cg19801025	0.56198	128.563	4.09717e-10	0.438484	0.123496	1147	37	7	CGAGCTAAGGGTTACAGTCCTTTAAATCTGGAAATTTCAAGGTAGAGTGT	F	ST7;ST7;ST7OT1;ST7OT4	NM_018412;NM_021908;NR_002330;NR_002329	TSS1500;Body
cg19629686	0.352575	49.3522	0.00534307	0.24975	0.102825	2944	37	13	ACGGCATGCCATCAGGACCACAGCAGTTGGAGAAACAACTCTTTATCCCG	R	MIR17HG;MIR17HG;MIR17;MIR18A	NR_027349;NR_027350;NR_029487;NR_029488	Body;TSS1500
cg02772733	0.121127	-62.8301	0.000377722	-0.299176	0.420303	2146	37	9	GTGCCTGGGACGCTCCATTCCTTTGTTATAAATTGTGTAAATTGTCCTCG	R	C9orf86;C9orf86;LOC100131193	NM_017995;NM_024718;NR_024580	Body;TSS200
cg02126477	0.307799	69.5688	9.78587e-05	0.272224	0.0355747	2458	37	8	CGGGATTGTAAATATGTGCTCCAGTGAGTTTTAACACAGTGTGTCAGTTG	R	DLC1;DLC1;DLC1	NM_006094;NM_182643;NM_001164271	Body;TSS200
cg02470904	0.263759	-49.0964	0.00560347	-0.291504	0.555263	660	37	7	AGGCCATTCTCTTGTGAGACTTTTCCTTTCATCTGGGCTGAGATCAGACG	R	ABCB5;ABCB5;ABCB5;ABCB5	NM_001163941;NM_001163942;NM_001163993;NM_178559	Body;TSS1500
cg03395198	0.238684	56.2927	0.0013922	0.219381	0.0193032	4148	37	1	CCTCTTTCTGGTGAGCCGTGTTTTCAGAATTCCACCTCGATTTCGTTTCG	F	AIDA;C1orf58	NM_022831;NM_144695	Body;TSS1500
cg10225149	0.520068	-41.5101	0.0237181	-0.251611	0.771679	2979	37	19	CGGGGAAGATATAAAAACAGGAACAGATATTTAATGAAACGTCTTTTTTA	F	AKAP8L;AKAP8	NM_014371;NM_005858	Body;TSS1500
cg26386788	0.29705	47.1678	0.00800111	0.225877	0.071173	2415	37	7	ATGATATGCCCCAGAAACACCGAAAAGTTTATTTCTTTGCTCTAAAATCG	F	ANLN;KIAA0895	NM_018685;NM_001100425	Body;TSS1500
cg09844805	0.407585	62.291	0.000418895	0.29442	0.113166	1252	37	1	CGCCAGCATCTTTGGAGAGGCATTCTTCTGCCACTTGCAGATGCCTTGTT	F	CSMD2;HMGB4	NM_052896;NM_145205	Body;TSS1500
cg14686949	0.286629	40.9368	0.0265693	0.208121	0.078508	6549	37	X	CGAGACTAAGAAGTGACCCAACCTAGGTGACCCTTCAGCTAGGTCACTCT	F	GABRE;MIR452	NM_004961;NR_029973	Body;TSS1500
cg09619475	0.54769	374.344	4.82688e-34	0.505602	0.0420879	4153	37	3	ACCCAGGTGAGACCTGGGGCCCGGCTGGGTACCTCTATCTGAATGAGACG	R	NSUN3;DHFRL1	NM_022072;NM_176815	Body;TSS1500
cg05344966	0.248894	40.0372	0.0316112	0.192156	0.0567376	2156	37	1	CGGGTGTGGATTGTTTCAGATTACACTATTGTTTCTGAATCTCGTTGTAA	F	RASAL2;LOC100302401	NM_170692;NR_027982	Body;TSS1500
cg25542251	0.341243	50.8116	0.0040811	0.249299	0.0919443	2271	37	5	ATTGAATCCTCATATCCACCAGTGGTAGGCACTATTATCTCCATTTTACG	F	SKIV2L2;DHX29	NM_015360;NM_019030	Body;TSS1500
cg22944803	0.667863	-66.0841	0.000197412	-0.257923	0.925787	4158	37	20	TTTTTTTTTTCTACCTTCAGAACTGCATGAACAAGACTGACTGACCTCCG	R	SLC24A3;LOC100130264	NM_020689;NR_024564	Body;TSS1500
cg22530053	0.319407	61.7752	0.000463586	0.263319	0.0560884	4696	37	3	CGAGTTGGACAGCCGCCCTGAGCCACCCACTGTGCCCTGCCCCACCCCCG	F	SOX2OT;SOX2	NR_004053;NM_003106	Body;TSS1500
cg13253642	0.398332	47.6129	0.00741917	0.258998	0.139334	711	37	6	CGTGTGTAGGAAGAATAGATATCTATTAGACAATACATGTACTTCTTCCT	F	TAAR2;TAAR2	NM_001033080;NM_014626	Body;TSS1500
cg03563694	0.428019	82.5418	6.79513e-06	0.337808	0.0902103	9267	37	16	TCTGCGAAGGTGCGAAGAACCAAATCCTAGCGATTAATGTCCCAACAACG	R	COX4NB;COX4I1;COX4NB	NM_001142288;NM_001861;NM_006067	Body;TSS1500
cg05626013	0.664978	374.344	7.76498e-34	0.612736	0.0522421	2197	37	10	CAACAACCAAAACAACAAACGAAACTATAGCCATAAAATCAATTATATCG	R	CTNNA3;LRRTM3;CTNNA3	NM_001127384;NM_178011;NM_013266	Body;TSS1500
cg03768106	0.224376	41.6208	0.0232495	0.185747	0.0386289	9090	37	11	CTGAGCACTACCGGTCACCAGGGACAGGAGAGCCATAACTTTGTCTTTCG	R	TIMM8B;SDHD;TIMM8B	NM_012459;NM_003002;NR_028383	Body;TSS1500
cg27081973	0.27759	81.8813	7.73634e-06	0.27759	0	915	37	5	CGGCTAAAATCTCGTGACTGAAGCAGCACAGATCAGAAAGAACGATTTAC	R	C5orf44;TRIM23;C5orf44;C5orf44;TRIM23;C5orf44;TRIM23	NM_001093755;NM_001656;NM_001093756;NM_024941;NM_033227;NR_003545;NM_033228	Body;TSS1500
cg21692936	0.367464	72.1057	5.82863e-05	0.299783	0.0676813	5485	37	11	CGCACCAGAAGGCAGGACATAGGGAACCAGTTAGGAAAAAATCAGATCCT	R	SLC3A2;SNORD27;SLC3A2;SNHG1;SNORD25;SLC3A2;SNORD26;SLC3A2;SLC3A2	NM_001012663;NR_002563;NM_001012662;NR_003098;NR_002565;NM_002394;NR_002564;NM_001012661;NM_001012664	Body;TSS1500
cg00891125	0.661749	374.344	3.57189e-33	0.548542	0.113208	1172	37	16	CATCTATTCCTTGGTTAAATTTGTCGCCATCCCTGTGCCTCAGTTTACCG	R	FTO;RPGRIP1L;RPGRIP1L	NM_001080432;NM_015272;NM_001127897	Body;TSS1500
cg01304278	0.291537	57.2227	0.00116215	0.243843	0.0476938	3087	37	14	CCAACTTGAGCAGTAGGTAAAGTCCTAAAGGTTCACTTATCCTCACTTCG	R	GLRX5;SNHG10;SNHG10	NM_016417;NR_003138;NR_001459	Body;TSS1500
cg10081998	0.387828	84.7514	4.24541e-06	0.328049	0.0597791	4517	37	6	GGGAAGTCTCTGCACGCGAGGGCCCAGATGGGGCAACAAACCTTATCTCG	F	PFDN6;WDR46;WDR46	NM_014260;NM_001164267;NM_005452	Body;TSS1500
cg17827614	0.623921	39.9707	0.0319938	0.265526	0.358395	6630	37	6	ATATGTCCCATCCCTCCATCAGGAACTGGCCCTGCTGGATGGGTCCAACG	R	PFDN6;WDR46;WDR46	NM_014260;NM_001164267;NM_005452	Body;TSS1500
cg00956010	0.277945	47.5769	0.00746123	0.219538	0.058407	14162	37	17	CTTTTTCCTCATGCCCAGACTGAGCTTCTGTCTCCCGTCTGGGCTCCACG	F	TSR1;SGSM2;SGSM2	NM_018128;NM_001098509;NM_014853	Body;TSS1500
cg13744070	0.389894	67.5435	0.000146888	0.299203	0.0906914	3241	37	11	AGCCTACTGTGTGCCGGTCTGGAAATATCTGCTTAAACGATCAGTCATCG	R	SDHAF2;CPSF7;CPSF7;CPSF7	NM_017841;NM_001136040;NM_001142565;NM_024811	Body;TSS1500
cg00826921	0.236064	40.6805	0.0279002	0.188532	0.0475316	9157	37	3	GTGCGTCTCTTAACACTCCCCAAAATGTCTCTACTGCGAGTTTCCTTCCG	R	C3orf58;C3orf58	NM_173552;NM_001134470	Body;TSS200
cg04228709	0.578653	-58.4374	0.000918019	-0.277195	0.855848	3542	37	6	CGTGGAGACAATGGGACCACAGAGGGCCACGTCTCCTGAGCCTCAGAGCC	R	TIAM2;TIAM2	NM_012454;NM_001010927	Body;TSS200
cg19037480	0.450695	89.8261	1.4953e-06	0.35648	0.0942149	7160	37	4	CGCAGGCCCCTTCCTGGGGCAGCCAAGCTACAAATCGGGCTTTCCTGGAA	R	PALLD;PALLD;PALLD;PALLD	NM_016081;NM_001166110;NM_001166109;NM_001166108	Body;TSS200
cg18039797	0.539246	54.6271	0.00193882	0.304631	0.234615	940	37	15	CGGAAGGAATGTCACCACTTTGGTGACACAAAGTATATTTCAATCACGGT	R	BUB1B;PAK6;PAK6	NM_001211;NM_001128628;NM_001128629	Body;TSS200
cg18541211	0.29887	42.0166	0.0217077	0.214933	0.083937	3903	37	7	GGAGGGGCAACCCACCCCTTCACGTGACAGATGTCCCAGCAGTTCTGACG	R	ABCB8	NM_007188	TSS1500
cg25598083	0.442916	101.106	1.29787e-07	0.371261	0.0716555	2733	37	14	CGAGATAAAAAGGCTTACCTTGAGGACAGCCTTATTAGGAGCAGAGGCAA	F	ACOT2	NM_006821	TSS1500
cg05149386	0.542095	374.344	8.5045e-34	0.542095	0	1025	37	11	GTCATAACCTGAGATTGTGCCTGGCTGCCTTCATTAATCCATCGTAAACG	F	ADM	NM_001124	TSS1500
cg08259810	0.440921	132.715	1.73231e-10	0.411935	0.0289855	1280	37	11	CATTAATCCATCGTAAACGTGAGGACTGACTGCCAGGGAGCACACTAACG	F	ADM	NM_001124	TSS1500
cg09164955	0.386148	76.8441	2.17844e-05	0.314518	0.0716297	3097	37	10	CGGGGAGTGCCGGGAGTTGTAGTCAAGTGGCTACTAATCTTCCACCCCGA	F	ADO	NM_032804	TSS1500
cg01665846	0.645739	374.344	1.78595e-33	0.535017	0.110722	2754	37	22	CGGTGTCTGGCACACTTGGAAGGCCGTGTGTACGCTTGCTGTTACTCTTA	R	ADSL;ADSL	NM_001123378;NM_000026	TSS1500
cg05506908	0.214653	47.2224	0.00793524	0.192413	0.0222401	12310	37	15	CTTTCGGCTCTTGAGTGGCACCTCCGAGTTTCGCAGGGTCCACGTTGTCG	F	AGPHD1;AGPHD1	NM_001013619;NM_001083612	TSS1500
cg03517506	0.220329	41.3414	0.0245217	0.183494	0.0368349	2832	37	2	TCTTTCCTTAATAGTCAGCTTTAAGTGCAGTGCAGGCGTGCCCTCTAGCG	R	ANKRD36	NM_001164315	TSS1500
cg06046705	0.314434	38.3347	0.0440632	0.211012	0.103422	3816	37	4	CGGGTGATCAAGTGGCCCTGAGGAGCAGGGGCCTGAGACCCAGTCAAGCC	R	ANKRD50;ANKRD50	NM_020337;NM_001167882	TSS1500
cg19884267	0.21714	37.8943	0.0475598	0.174967	0.0421733	3765	37	6	AACTTTCAGGCAAGGACTCAACCTTGTATATTTCAACTGGCCCGAAACCG	R	ANKS1A;TAF11	NM_015245;NM_005643	TSS1500
cg16451027	0.533757	75.2489	3.01454e-05	0.349934	0.183824	2892	37	5	CGGAGAAACGGAGATGAGCAAGTTATTATTTTGTAGCTGCGACCTCTGCT	R	APC	NM_001127511	TSS1500
cg01461718	0.252577	43.6166	0.0159242	0.201324	0.0512529	10475	37	3	GCCGACATTCACTACACAGTGCCAGGCCCTGCCCTGGAGGGAGTTCCACG	F	APEH	NM_001640	TSS1500
cg20995061	0.317388	66.4307	0.000183785	0.270834	0.0465541	2091	37	11	TCTTCCAGATGTTAAACTCCCTGAATAGAAGGACAGCGTCTTCTTTTTCG	F	ARNTL;ARNTL;ARNTL	NM_001030272;NM_001178;NM_001030273	TSS1500
cg00590869	0.342214	39.9889	0.0319016	0.22381	0.118403	6513	37	8	TGGAATCGGCCTCCCTAGATTCCCTTCCCTCTTAAAATCATTTGGAAACG	R	ASH2L;ASH2L	NM_001105214;NM_004674	TSS1500
cg09932694	0.343482	56.2149	0.00141049	0.261444	0.082038	2216	37	1	CGGAATATATGGAGTGACTTTTCCCACTGGATTGGAAACTGTTTTAAGCC	R	ATAD3A;ATAD3A;ATAD3A	NM_001170535;NM_018188;NM_001170536	TSS1500
cg19622574	0.253863	41.9145	0.022114	0.198193	0.0556701	2810	37	2	TTTCGTGTTTTTTTTCTTGGCCTGTCTCCCCCCACTTTTATTTTTAATCG	F	ATG16L1;ATG16L1	NM_017974;NM_030803	TSS1500
cg14296882	0.698206	-48.7201	0.00602594	-0.213701	0.911906	1353	37	X	CGGGGGGCGCATTCTTCCTGGACCTGGCACAGTGGCTTGGACCTGTAATC	F	ATP11C;ATP11C	NM_001010986;NM_173694	TSS1500
cg17322125	0.5	84.9773	4.08351e-06	0.361164	0.138836	4092	37	3	GCTTTCCCAAGGGTCCTGGCAACTGAAAGCTCCCAGCTTTTGCCCAGACG	F	ATP1B3	NM_001679	TSS1500
cg05299486	0.268313	41.1737	0.0253478	0.202037	0.0662768	926	37	17	TACACTTGAATTTCAACAGGGTTCCACCACCCAGGAAGACAGAATAACCG	R	ATP6V0A1;ATP6V0A1;ATP6V0A1	NM_001130021;NM_001130020;NM_005177	TSS1500
cg17837526	0.362274	55.8669	0.00151893	0.267069	0.0952043	8366	37	5	CGGGAATTCAGAATAGTAAGGGACAACTATTGTTAAGTTCTCTATGTCTG	F	ATP6V0E1	NM_003945	TSS1500
cg07318049	0.266832	47.3566	0.00774048	0.214726	0.0521059	2203	37	1	CGCGATTTATGTATATCTAAGCCAGGGCACATTGGACGTCGGTATCCTGG	F	ATPIF1;ATPIF1;ATPIF1	NM_016311;NM_178190;NM_178191	TSS1500
cg23335356	0.442978	75.4537	2.89983e-05	0.329856	0.113122	1668	37	12	AGCAGCTATCTCCTTCACTTACTAGCAGTAAGACTTTGTTTTCATCTTCG	R	AVPR1A	NM_000706	TSS1500
cg10081723	0.449139	143.748	1.65206e-11	0.427354	0.0217856	2241	37	15	CGAGAAAACGGAAACCCAGAAGATTAAGATCTTTGAATGCTACCTAGCAG	R	B2M	NM_004048	TSS1500
cg03940620	0.709814	-58.5325	0.00090289	-0.226515	0.936328	5287	37	11	CGCCGGCGGGACCCGAGCTGCTAATGGTCGGTACCAACCTCGCCAGCCTA	F	B3GAT1;B3GAT1	NM_018644;NM_054025	TSS1500
cg25020933	0.349681	39.6441	0.0340466	0.225081	0.1246	9274	37	11	TGGGACAAGGTCCCGGTGAGAGGCACGACACTGTCACCTGCCTCAGGCCG	R	B4GALNT4	NM_178537	TSS1500
cg09805943	0.462742	63.1925	0.000352744	0.310863	0.151879	10382	37	6	CGGGGAAAAAAATCCTTGGCTGGTGATGTCGGAAAGCTGTTTGAATGCCC	R	BAI3	NM_001704	TSS1500
cg11929629	0.206949	44.511	0.0134682	0.183943	0.0230065	8854	37	22	GATCGATCCATTGACAGAATCTGGCCCTTTACACGGATGGCCTCCGTTCG	F	BIK	NM_001197	TSS1500
cg10479992	0.450862	38.5912	0.0418727	0.245908	0.204954	5189	37	X	TTGACCTGCTTCCCCAGTTTCTCTCCAGATCCCCATATGTTTCTACTTCG	R	BMP15	NM_005448	TSS1500
cg04940109	0.387281	71.6933	6.37211e-05	0.305938	0.0813438	4633	37	2	AGGACGTCGATTACAGCGAACACATCAAAGGGGTGGTCTTTCCAATTCCG	R	BMPR2	NM_001204	TSS1500
cg02076642	0.332064	39.281	0.0365904	0.218922	0.113141	2746	37	12	CGCGTGAATCCATCATTCTATTGAGGGGTGCCAAATAATTTTCGGATTCT	F	BRI3BP	NM_080626	TSS1500
cg09735773	0.324941	56.2639	0.00139805	0.254909	0.0700319	4912	37	6	CTAGGCGAGGGTCGCGTGCTAATGATCCCTTTCTTTTCAATATGCACCCG	F	BRP44L	NM_016098	TSS1500
cg01999051	0.225367	38.3111	0.0441396	0.179162	0.0462046	809	37	6	CGCACCCGGCTACCAGAGGAATTTTGTTATATTTATTTGTTTTTTTTGGA	R	BRP44L	NM_016098	TSS1500
cg02045355	0.238844	38.8813	0.0395367	0.185711	0.0531335	2836	37	6	ACTTTCCTACTCCATTCTGCTAATATTTCTATTACCATGTAAAAGACACG	R	BTN3A2	NM_007047	TSS1500
cg05033052	0.280873	54.0434	0.00217734	0.233535	0.0473382	6174	37	10	TTATTTCCTCCTGTAAATGCTATTATTTTAAACTCTCCATTTTAAACTCG	F	C10orf140	NM_207371	TSS1500
cg13627097	0.388714	47.1863	0.00797396	0.255347	0.133367	3904	37	14	TCCCCGGAAAGCTGGGGTTCCAGGGTAAACACCAGTACACAAACAAAGCG	R	C14orf43	NM_001043318	TSS1500
cg05202804	0.322176	50.715	0.00415185	0.24253	0.079646	1708	37	19	CGGGGATGGCCGTTGATGTTTTGTCCACGAGCCTGTGTCCCCAGACACAC	F	C19orf39	NM_175871	TSS1500
cg23166289	0.55558	142.733	2.03753e-11	0.454499	0.101081	3600	37	1	TATACTGTAAAGTCACTGCATTCGACTATCTCCGCTACTACACATTTACG	R	C1orf107	NM_014388	TSS1500
cg24531977	0.302396	38.5252	0.0424349	0.207623	0.0947722	6442	37	5	CGCCCAAACTGGTAACTTTGGGAACACGGGTTCACGCAGAAGAAGGGCTG	F	C5orf35	NM_153706	TSS1500
cg10579408	0.313041	42.0015	0.0217522	0.219699	0.0933423	2889	37	7	CGTTTGTGTGCAGGGAGGATCTGGGTTGGAACGTTGTACCCACACAACAT	F	C7orf23	NM_024315	TSS1500
cg27377749	0.216335	43.1236	0.017547	0.185372	0.0309628	1967	37	7	ACTCTATATTTCTTACTAATCTCAAATTGGCTACAGTACCTCGCTTTTCG	R	C7orf36	NM_020192	TSS1500
cg00417742	0.341155	56.8071	0.00125354	0.261827	0.0793285	5976	37	7	TTATTGTCCTCCTGCATCTCCTGTTGCTTTTCTTGGCCCTCTCCTTTTCG	F	C7orf60	NM_152556	TSS1500
cg00455327	0.309507	61.4001	0.000500367	0.258742	0.0507655	2382	37	18	CGGATTAATTTAATTAAAGGTTTAAATTTAGCCCTGGAGCTAATGGGTAA	R	CABLES1	NR_023359	TSS1500
cg00023464	0.391807	57.1166	0.00118195	0.278959	0.112847	6812	37	13	CATAGTGGGCCTCGGCACTCCACCTGCCAGCAAAATCATTTTCTATAACG	R	CARKD	NM_018210	TSS1500
cg07847949	0.43432	93.9347	6.15168e-07	0.357923	0.0763968	1654	37	8	TCATTGAGCTCTCTGCCTTCTCTCTCTTTTTTGGTATGGTAACAAATTCG	R	CHD7	NM_017780	TSS1500
cg23010444	0.145074	38.7385	0.0406791	0.145074	0	1099	37	6	CGAGTTATGAAGAAACAACTGCCCAGAAGTCCTTATTCGGAGCGCTAAAC	R	CITED2	NM_006079	TSS1500
cg06435765	0.354278	41.676	0.0230362	0.231729	0.122549	7856	37	18	CGGTGATGGTCGTCAGGAAGGAATGTGGGCTCACTGTGGAAAGAACATTC	R	CLUL1	NM_014410	TSS1500
cg20644952	0.478058	73.3852	4.45413e-05	0.335015	0.143043	669	37	4	CGCCTGATTGCAAATGGCGTAAAACTAAGAAATAGTAATAGTTTCCAAGC	R	CNO	NM_018366	TSS1500
cg05985712	0.206283	51.8406	0.00335979	0.196688	0.00959488	1776	37	3	CGGGAATCCTCAACAGCGCCTCTCTCATGGGGTTGCAAGAAATCAATGAG	F	CNOT10	NM_015442	TSS1500
cg05325390	0.365119	39.8622	0.0326323	0.229997	0.135122	6198	37	16	CGCGTAAATGCGCTAATGTATGTCAGGGCTTTATAGTAAGCATATAGTTT	R	COG7	NM_153603	TSS1500
cg27196102	0.333893	39.4003	0.03569	0.219787	0.114106	7542	37	16	CTAAACTATATGCTTACTATAAAGCCCTGACATACATTAGCGCATTTACG	R	COG7	NM_153603	TSS1500
cg06484514	0.809876	71.6478	6.42674e-05	0.331499	0.478377	4386	37	21	AGGGTTTCAGAGAAAGCCGTCAAGCCAGTGCCATGAGTTTCGCGCACACG	R	COL18A1	NM_130445	TSS1500
cg16449840	0.159406	43.1	0.0176167	0.159406	0	7272	37	12	AAGGCTAAGGAGACACAGCGCCCCCTAAAGAGGGTGCGGTTTAAAAATCG	R	COPZ1	NM_016057	TSS1500
cg12802310	0.280981	47.5475	0.00749871	0.220648	0.0603332	6563	37	2	CGCGAGTGGAGCTCAAAGTGCAGGGTTGTCCCTGGTGAACCTATCACTTT	R	CYP1B1	NM_000104	TSS1500
cg00827380	0.41601	88.9184	1.82137e-06	0.344283	0.0717268	2535	37	2	CGTGGAGGGGAAGGAGGCCTTAGGGAGTCCGCATTTTTATGTTCCTATCC	R	DDX18	NM_006773	TSS1500
cg13819250	0.400318	62.9241	0.000370745	0.293527	0.106791	7822	37	17	TTACTGTGGATCCGCAAATTCCCGGCCTCACTTCTTTGTGGTTCCTGTCG	F	DHX8	NM_004941	TSS1500
cg05997021	0.415789	53.3971	0.00247329	0.277442	0.138347	977	37	3	ATTTCCACCACGAACCCAAACAAATATGTTGTAACCCAGTGTAGGAAACG	R	DNAJC19	NM_145261	TSS1500
cg07343027	0.547804	66.8226	0.000169908	0.334627	0.213176	3892	37	17	CGAGCTGTGGGGACCCACTGGGAACCCCAGAGTGGATGTGAAGGTTATTT	F	DUS1L	NM_022156	TSS1500
cg19576556	0.478451	44.7751	0.0128445	0.269042	0.209409	3386	37	17	GGGTTCCCAGTGGGTCCCCACAGCTCGAAATAACCCAAGGAGGGTCCACG	F	DUS1L	NM_022156	TSS1500
cg07441462	0.0804674	-63.942	0.00030468	-0.283834	0.364301	5368	37	17	CAGGTGAGTGGGTTCGAGGCAGGGCTCTGGGGCCGCTTTAGGATATAACG	F	DUS1L	NM_022156	TSS1500
cg12066803	0.404364	94.6581	5.27394e-07	0.349046	0.0553179	3407	37	16	AAATGGCGCTTTTGTGTCCATCAGTCTCATTCCCAAAGCCTAGGCTTTCG	F	DYNC1LI2	NM_006141	TSS1500
cg05336561	0.381154	53.8444	0.00226914	0.268661	0.112493	3518	37	1	ATTAATCATGTACGAGGACCCACGTGCTCCTTCATCCTTGTAGTACTGCG	F	EDEM3	NM_025191	TSS1500
cg16353851	0.224561	47.6474	0.00738002	0.197598	0.0269633	2867	37	5	GTCTGGACTCTGGAAGCGCCATGTGGGGCCTCCTTAGCCAGTTTAAATCG	F	ENC1	NM_003633	TSS1500
cg06611115	0.3342	65.387	0.000225099	0.275572	0.0586276	2902	37	6	TGAGAAGCTAGACCTCTGCAGGTTACCGAAGTCAAGAACCTCATTAATCG	R	ESR1	NM_001122742	TSS1500
cg19449067	0.209019	42.9795	0.0180454	0.181933	0.0270864	1266	37	6	ACAAACAATCAATAACCTCATAAACTTAAAAATTGCTGCAGGAAATACCG	R	ESR1	NM_001122742	TSS1500
cg21422424	0.585379	374.344	2.4465e-34	0.519791	0.0655877	1074	37	3	CGAGGGCCCAAGGGCTGGCGCCTGATTTTGTAAATAAAGTTTCACTGGAC	R	FAM194A	NM_152394	TSS1500
cg09169839	0.371446	82.136	7.33159e-06	0.317929	0.0535161	2161	37	2	CGGGACTTCAGGGTCAGTACATTACAATGCCTGACAAATCCTAGCCAGTT	R	FARSB	NM_005687	TSS1500
cg18240814	0.37662	51.3879	0.00367066	0.261802	0.114818	8113	37	5	GTGGGTAAACAGTGGTGCCGCACAACCAATCAACCCCTCACATGACTTCG	F	FBXL17	NM_001163315	TSS1500
cg00490655	0.216841	57.0961	0.00118455	0.210452	0.00638896	7726	37	2	TAGAGACGCGCCAGAGATTCATGGGCAGGGAGGGCTCAATGGCCGCGCCG	R	FIGN	NM_018086	TSS1500
cg01495344	0.327323	44.0256	0.0146474	0.229241	0.0980813	6415	37	13	CGGTTGCAAAGGAGGGGCTTGTTAAAAACTCACCAATCGGAGGACTGTGC	F	FREM2	NM_207361	TSS1500
cg21197678	0.440898	57.9037	0.00102453	0.294088	0.14681	11030	37	9	GATGGCTGGCGCGGCTGGCCCGGGTGCCCTGGTGGTGGCCTGCTCAGTCG	R	FRMD3	NM_174938	TSS1500
cg14452789	0.309925	45.6245	0.0108384	0.227079	0.0828455	9979	37	2	CGCGCCTCTGTAGTGGCAAGACCTGGGACTCCAGTCACTCATTGTTTCTA	R	GMCL1	NM_178439	TSS1500
cg25293251	0.369296	51.8958	0.00333143	0.260718	0.108578	7489	37	14	CGTAACAGTGAATGGACAAGACAATTTCAGGGCGTTACCAGAGTTGTAAC	R	GOLGA5	NM_005113	TSS1500
cg20228115	0.351467	50.6409	0.00421063	0.252287	0.0991808	11374	37	3	CGGGAGGAAGTCCCACTCGGCCTCCTTGCTCATTGGGCCCGTCCGAGCAG	F	GOLIM4	NM_014498	TSS1500
cg20312475	0.223638	44.4751	0.0135375	0.191144	0.0324939	2362	37	16	CGAGCCGGGCAACTCCCCAGGGTAGATCCATTTGCGGGAACACTCCCCTA	F	GPRC5B	NM_016235	TSS1500
cg05458052	0.239781	50.0814	0.00466763	0.208787	0.0309942	3320	37	8	CTCAACTCTGCAGCCTGGGATTCCAGAGCTGCAAACAACCACTGAATTCG	F	GRHL2	NM_024915	TSS1500
cg23766996	0.465923	79.7225	1.21221e-05	0.343692	0.122231	1119	37	7	CGCTTCCAAGACCTTATCAGAATTAGCTGGGATTGAGAGAAGTAGAAGAG	R	GRM3	NM_000840	TSS1500
cg19597450	0.201326	51.02	0.00393375	0.192943	0.00838291	7296	37	6	CAGAAGCTGGACCAGTTGGTTCCGCGAAGGCAGAACCAACTCCGCCCACG	F	GTF2H4	NM_001517	TSS1500
cg13754879	0.273776	40.1536	0.0308559	0.2017	0.0720758	2328	37	4	CGGTCCGGATTTCCAGAGGTAGTTTGGGGGAACTGACAGTACACACACCA	F	GUF1	NM_021927	TSS1500
cg15642758	0.234309	51.0291	0.00392958	0.208128	0.0261812	14567	37	15	GAATTCCTTCTCGGGCAGCGACCGCAAACACGATCTTATTATTGTTCTCG	R	HDGFRP3	NM_016073	TSS1500
cg09317502	0.255963	47.5708	0.00746512	0.210777	0.0451866	1936	37	7	CGTAAGACGGGCCAAGGAGCACTTAGAGTTTTGTTTTCTGGAGAAACAAC	R	HEPACAM2	NM_001039372	TSS1500
cg25091056	0.367126	45.4639	0.0112193	0.245004	0.122122	899	37	6	GAGTTCGGGCTTCATTCCTGCCTTTGTTTCTATGCATAGTTTTAAAACCG	R	HIST1H1D	NM_005320	TSS1500
cg07997936	0.336124	41.9849	0.0218047	0.227063	0.10906	1092	37	6	ATGTCAAGGCATAGCTTTTCCAGGAGCTTTTAAACCGACCTTTCAATTCG	R	HIST1H2BE	NM_003523	TSS1500
cg04987614	0.388595	38.907	0.039353	0.233454	0.15514	2040	37	6	TTTCGGCTGCAAAAGGTTCACTGCTTGTTATCTCGCTTCTTGTTCACCCG	R	HIST1H2BN	NM_003520	TSS1500
cg24440941	0.359745	50.0237	0.00472082	0.253536	0.106209	1124	37	6	ACTGCGCCATTGTTGTCTTACAGAGAAACAACCTTCTAACACTCTCTTCG	R	HIST1H3E	NM_003532	TSS1500
cg07705315	0.298406	41.5814	0.0234454	0.213746	0.0846599	6810	37	13	AGTGAATACAAAACAAACGAACAAAATGACGCTTATTGCCAGGGAACCCG	F	HSPH1	NM_006644	TSS1500
cg10867947	0.273132	58.2586	0.000950337	0.238065	0.0350676	10337	37	8	AGAAAATGAGACAACCTCATCTAGGGTTGCAACGGGCCTCAATATTTTCG	F	INTS8	NM_017864	TSS1500
cg18607609	0.471338	99.4213	1.87428e-07	0.377146	0.0941918	5134	37	5	GGGTCACCCACACATTCCACAATTGTCAAATAGGTGAGGGCACAGGTACG	R	IQGAP2	NM_006633	TSS1500
cg00503458	0.544089	80.984	9.30595e-06	0.362642	0.181447	1614	37	1	TGTGCCTACTATAAATGCGGAATCGGGGCTAGCTGAATCCATCTTTATCG	R	KIAA0907	NM_014949	TSS1500
cg03974859	0.455118	133.191	1.57357e-10	0.417125	0.0379928	1295	37	6	CGATTTCTTGCCCACTAGGTGGTGGAACAGAGTCCCCATCTAAACGACAG	R	KIAA1009	NM_014895	TSS1500
cg02603868	0.369887	48.1794	0.0066767	0.252361	0.117525	3763	37	16	GGCTCATGCCTGTAACCCTGGAGCTTTGGGAGGCCTTGGCGGGCGGATCG	R	KLHDC4	NM_017566	TSS1500
cg10191581	0.510614	57.7039	0.00106171	0.308071	0.202543	1001	37	21	TAGATGAATAAACTGCCTCAACTCTGGCAAAATAAGCAACTTCAACATCG	R	KRTAP11-1	NM_175858	TSS1500
cg11067224	0.255892	-65.48	0.00022104	-0.336447	0.592339	1362	37	1	CGGAATAAAGCCTGGATGTTGAAGAAGGAGCGTTATCCAAATGAATATAA	R	LCE1C	NM_178351	TSS1500
cg13434714	0.650661	374.344	4.25225e-34	0.507683	0.142978	3453	37	12	TGGGAGGAGCATATCCTGCTGGGGGCGGGGCTTGAGGACACACATCTTCG	R	LEPREL2	NM_014262	TSS1500
cg10778994	0.670964	95.1363	4.76947e-07	0.399948	0.271016	1494	37	1	CGAGAGGATACAGAAAGGAACAGTGACACTACAAGGTGATAAAGTACCTG	F	LIN9	NM_173083	TSS1500
cg12962021	0.380222	45.9118	0.0101861	0.249846	0.130376	2132	37	1	CGAGTAACAGGAGGCTTCGAGAGGATACAGAAAGGAACAGTGACACTACA	F	LIN9	NM_173083	TSS1500
cg07248814	0.396751	84.393	4.57479e-06	0.330616	0.0661346	2531	37	5	CGGCCAGGGTGTTGTTTGACCAGCACTGGAATTGGAAACTAGGTTTCGAA	R	LNPEP	NM_005575	TSS1500
cg24467337	0.191799	39.8305	0.0328288	0.168313	0.0234858	709	37	20	TAAATCCAGGTGCTCTGGGCTAACCTGATTGGGCCCCTGATGCAAAAGCG	F	LOC284805	NR_026959	TSS1500
cg19255853	0.4228	55.5721	0.00160239	0.284252	0.138548	4873	37	4	CGCCACAGCTCTTTGGGCGTTGATTCTAGGGTCAGGGCCCTCACTCACAC	R	LOC93622	NR_015433	TSS1500
cg25826576	0.265512	46.7521	0.00870775	0.212966	0.0525465	3611	37	3	CAAATCCCTGCCCTAGGCTATTTAACAGCGGAACCTCCAGTAAGGGTCCG	F	LRRC58	NM_001099678	TSS1500
cg04743474	0.28917	48.7882	0.00594309	0.22636	0.0628099	2320	37	X	CGGAGTTTGCAGGATAAGAGGAACCCTGAGGTAAGGTTCCAGATACTTTG	F	MBNL3	NM_001170704	TSS1500
cg10723245	0.556584	137.615	6.05025e-11	0.448586	0.107998	5289	37	X	CGGAGTTTGGGTTGGTCTAGCAGCTTAAAGGCGTCATCATGAACTGTTCA	R	MCART6	NM_001012755	TSS1500
cg23480499	0.476177	127.814	4.78133e-10	0.416982	0.0591951	4174	37	12	AACACATTTCTTAGCCCGTTTCCCCACTGCCTGTGTGATTTATAAAAACG	R	METAP2	NM_006838	TSS1500
cg18610738	0.649203	374.344	2.97658e-34	0.539563	0.109639	1259	37	12	GAATGCTGGGGACAGAGTTGACTCATGGGACATATCCTGGCCTCATTTCG	F	METTL7B	NM_152637	TSS1500
cg09399225	0.350946	69.9797	9.00088e-05	0.290028	0.0609177	2428	37	9	CGAAGGAAATTGTGATGCATGTTACAATGCAAGAGGAATCTTAAGGGCAT	F	MIR147	NR_029604	TSS1500
cg06368401	0.53777	48.2515	0.00660261	0.287326	0.250444	1589	37	3	CGGAAATTGGGGAGAATAAATAAGCACGACTGTCCAGATTTTACAGACAG	F	MIR563	NR_030289	TSS1500
cg09669835	0.582105	374.344	4.69986e-34	0.506251	0.0758539	2418	37	7	CGGTAGTTCATTAAAGGAGGAGAATCTGGGACTAAACAGACAGAGTCTAC	R	MTERF	NM_006980	TSS1500
cg13126982	0.449194	120.751	2.10526e-09	0.399896	0.0492983	2679	37	6	CGAGAAGCTTCCTGGAAGACACAGTCTCTCAGATAGTTTATTTGTAGGCG	R	MUC21	NM_001010909	TSS1500
cg00427296	0.28557	41.5353	0.0236627	0.209141	0.0764286	4100	37	17	CGGGGTGAGAGGCTCTCCTGCCCAGCCTCCAGGCAAGGCTGAGATTCCAG	F	MYH10	NM_005964	TSS1500
cg03322424	0.0756102	-43.2169	0.017251	-0.214689	0.290299	6879	37	5	CAGAATTTCTGGAAGCTGCATTCCCGTGTTGACTTTCTGTCCTGCAGTCG	R	MYO10	NM_012334	TSS1500
cg05340686	0.540167	156.536	1.12312e-12	0.468211	0.0719557	3694	37	17	CGGAATTCGTAGCTTAGCAAGCTCCCCAAGTGATGCTGGGAGTAAACTAA	F	NFE2L1	NM_003204	TSS1500
cg09965939	0.365243	44.9716	0.0123549	0.243241	0.122001	8195	37	8	CGGTGAGAAACACTACATATGTGATAGAGGACTGGAATTGCCAGGTAGAG	R	NIPAL2	NM_024759	TSS1500
cg19020398	0.399733	38.5941	0.041871	0.235237	0.164495	514	37	5	CTTGCTTTTTACTGTTACCCATAGTAACAAATATGCTTTCCATCACAACG	R	NIPAL4	NM_001099287	TSS1500
cg08492625	0.252525	67.4629	0.000149128	0.244074	0.0084507	610	37	22	CGGTTTAGGAGTCATGCAGGTAGTGGCCACAGATTCTAAACCTCCCCAGT	R	NIPSNAP1	NM_003634	TSS1500
cg19071452	0.389555	-41.8341	0.0224003	-0.270463	0.660018	1003	37	2	CTTGAAATAATTTTGACTCATTTTCTTCCCACATCTGTATTTATGAGCCG	F	NMI	NM_004688	TSS1500
cg16671877	0.323475	37.6594	0.0497825	0.21205	0.111425	8390	37	6	GAGACCTGTAGGCACGTAGCCTTTCCCGAGGGCTACCACAAAATTAACCG	F	NT5DC1	NM_152729	TSS1500
cg00830526	0.281059	39.5909	0.0343333	0.202977	0.0780823	8327	37	19	AGTGCACTGGGGCCCAGCTAGGGCACTCTCGCGGGACAATGGGTGTCACG	F	NUDT19	NM_001105570	TSS1500
cg10654546	0.420098	68.2834	0.000126932	0.309928	0.11017	962	37	12	CGAGAAAACGGAAGTTATATTTAAAAAAGTGCCTTGCACACAGTAGGCAC	R	OBFC2B	NM_024068	TSS1500
cg26442740	0.255457	47.1354	0.0080542	0.209701	0.0457565	1255	37	12	CGTAAGTTTTTATGAATATACCAGGAATATGATGTTGTTGTTTCTATTCC	F	OR10A7	NM_001005280	TSS1500
cg26110281	0.421742	109.086	2.45606e-08	0.375479	0.0462633	1586	37	11	CGAAGGCCAGGTGAGGAGGATTTTAGGACATAGGGTGACCTCTGTAAAAT	F	OR10G4	NM_001004462	TSS1500
cg23404737	0.303093	61.4628	0.000493902	0.25628	0.0468128	904	37	11	CGGTGAGTAGGTGATGTTAGTAATGCCAAATAACATAAGAGGGAACTAGA	F	OR10G9	NM_001001953	TSS1500
cg04721828	0.35692	62.4327	0.000406632	0.278394	0.0785267	6280	37	11	CGAGGCTTATGTTGGGAATAACATCAAGCAGCTGATATTTGCTGTTTTGT	F	OR4X1	NM_001004726	TSS1500
cg21732056	0.515738	81.1421	8.99489e-06	0.357722	0.158017	2058	37	11	CGGAGAAAGATAAGGCTATAAGGCCAGAAAACTTGGAGATGAGGGTCAAG	R	OR5P2	NM_153444	TSS1500
cg09358376	0.197811	38.9562	0.0389836	0.169168	0.0286426	1506	37	12	CGTGAGGACCTAAGCATGGTCTGGAAAAAGATAGAAAAACAAGAAAAATA	F	OR6C74	NM_001005490	TSS1500
cg02613300	0.473728	123.287	1.23148e-09	0.410599	0.0631296	1389	37	11	CGAGCTACTCAGCAGAAGCTGACTGCAAAGATACAAAGCCTTGCTGAAAA	R	OR8D4	NM_001005197	TSS1500
cg09550558	0.366741	54.8377	0.00186213	0.266338	0.100403	2629	37	1	TTTAAACTCTTGCTGCGAGCCTACTACAGTTGGATAGGCACTTTCACACG	F	OTUD3	NM_015207	TSS1500
cg21810047	0.513799	90.4547	1.3054e-06	0.373498	0.140302	3478	37	13	TACATAACTTAGGATTCGCCTTTTCTCTTCTCTGAACCTCAGCCACATCG	R	OXGR1	NM_080818	TSS1500
cg00508499	0.290971	38.7042	0.0409506	0.204258	0.0867125	5424	37	22	AAGAGCTAGCTTGATCCTTCTCCCCGTCCCTGGTTCTGCTGGACCAGTCG	F	PDXP	NM_020315	TSS1500
cg08197797	0.35626	65.6765	0.000214363	0.284251	0.0720093	5066	37	6	CGCGTGCACCCAAACCCAGAAGCCCGTCCCTGACCCCTGCTGACACAGGT	F	PERP	NM_022121	TSS1500
cg09059548	0.368283	109.754	2.15036e-08	0.356284	0.0119987	3067	37	12	CGACCCCTAGAGAAACGATAGACTGGGAAAAGAAATGAAGCAAAGGAAAG	R	PHC1	NM_004426	TSS1500
cg09912793	0.621488	53.3696	0.00248343	0.307103	0.314385	4509	37	12	ATTGTTCTACATCTCGTTATACTCTGGCCTTTTCCCGTTTTTGTCATTCG	R	PHC1	NM_004426	TSS1500
cg19950079	0.278587	41.1049	0.0256997	0.205641	0.0729457	6727	37	6	TGGCAAGAGACAGAAACCAAACACTATCATTCAACTCGGGAAGGGTAGCG	F	PHIP	NM_017934	TSS1500
cg10535132	0.412609	44.3177	0.0138638	0.254175	0.158434	973	37	5	TACTGTGTGGCCGTTTTGCTTTTTATCTACACATAAAACAGCATTTATCG	R	PKD2L2	NM_014386	TSS1500
cg22398461	0.298554	54.0018	0.00219582	0.24048	0.0580746	7597	37	1	AGATTATTCTTATCCTGCCTCTCAAACTTCTGGCTGGGAGCCAGACTTCG	F	PMVK	NM_006556	TSS1500
cg07066932	0.366221	79.5234	1.26318e-05	0.311786	0.0544349	6642	37	1	GTATCTTCCATCTGTCAATACAGGCTACAGGACTCAGTGGCCCTAATTCG	R	PNRC2	NM_017761	TSS1500
cg21309945	0.65026	374.344	2.51542e-34	0.566832	0.0834279	1662	37	4	CGCTGACCTCGGAAGGTCGTTTTGAGGATTAAAGACATGAATCAGTACAA	F	PPID	NM_005038	TSS1500
cg04057766	0.341863	44.2419	0.0140862	0.234398	0.107464	8675	37	11	CGGGTCCCTAGACTCTCCGAGTAGCAGGTCCCACGCCCCCAGCGGAAGAA	F	PPP1R14B	NM_138689	TSS1500
cg24631428	0.58131	374.344	2.26069e-34	0.496426	0.0848837	760	37	6	CGAAATGCCACAATTGAGCCAACTGCAGTTGCACGCGTACGTAGTATAGA	F	PTP4A1	NM_003463	TSS1500
cg10952190	0.253057	44.4025	0.0136696	0.203158	0.0498986	2365	37	1	CCCCACCCTGCCTGGGTAGGCACTGGGAGGGAACTTCCTTAGCACTTTCG	R	PTPN14	NM_005401	TSS1500
cg06898923	0.37603	70.6098	7.93172e-05	0.300163	0.0758666	6016	37	10	CGGTGGGAAAAGCACTGTGCTTGAAGCAGATTATCTTAAATTTAGGTCCA	R	RAB18	NM_021252	TSS1500
cg23143603	0.349765	41.4041	0.0242371	0.229709	0.120056	1316	37	11	CGGAGGACTACCCCAACTCTGTGGGTGGAAGTGGGCTTCTCCGAATAAAG	R	RAB30	NM_014488	TSS1500
cg23129282	0.394817	80.7684	9.70962e-06	0.324067	0.0707501	2953	37	6	CGACGGGGCCAAGCAGACGGAATTGCAGCTACCTGCTTTACCACTCTAAG	F	RPL7L1	NM_198486	TSS1500
cg15454857	0.401137	103.747	7.50612e-08	0.360887	0.0402498	1341	37	15	TCCAAGGGTTTCCTTTATAAATAACGTCGTATCTCCCTAATAGGAAGACG	R	RPUSD2	NM_152260	TSS1500
cg17356999	0.337434	57.0981	0.00118551	0.261091	0.0763435	1891	37	15	CGACGTTATTTATAAAGGAAACCCTTGGAATTGCTCCGTGTAAAGGCCAT	R	RPUSD2	NM_152260	TSS1500
cg25970120	0.382288	70.7652	7.6673e-05	0.302588	0.0796997	6826	37	1	CGGATAAATAATGCTCGGGAGTTGAATGAGAAAGCGTCTGAGCAGATCTA	F	RRAGC	NM_022157	TSS1500
cg17593391	0.319829	63.1261	0.000357642	0.265944	0.0538849	5653	37	1	TATTTATCCGTGACCTTCCCACATAATATTTCGTAGCGAGGTTACTTACG	F	RRAGC	NM_022157	TSS1500
cg25418748	0.44577	121.885	1.67352e-09	0.400236	0.0455338	5632	37	5	ACCATTTCCTCTTTTAAATTTTCATTTCATGGTCTATATTTTCCACTTCG	F	RUFY1	NM_025158	TSS1500
cg00345366	0.37027	56.288	0.00139202	0.27054	0.0997305	2497	37	11	GCAAAACCTGCCATTCCAATGGGGACAAATGGTGCCTCTTTAGTTTTTCG	F	SAAL1	NM_138421	TSS1500
cg12319423	0.417394	78.6982	1.4927e-05	0.327999	0.0893953	2182	37	6	CGGATTAGAAAACCAAGACCACCGAGAATGAGCCTCAGTTGTTTAGTCAC	F	SCAND3	NM_052923	TSS1500
cg26738904	0.583063	43.7107	0.0156416	0.277343	0.305721	4270	37	19	GTGGCGGGCGCACACTGTATGTACCTATAATAAACCCTTTGGCTTTGACG	R	SHKBP1	NM_138392	TSS1500
cg22848704	0.558899	111.006	1.67464e-08	0.414203	0.144696	1842	37	1	CCCTCCTTTCCTTTCTAGGTACAGGTTCAGCATTCAAAATAAACTCATCG	F	SKINTL	NR_026749	TSS1500
cg26356892	0.529699	124.332	9.8944e-10	0.426388	0.103311	655	37	22	CGCGAGTGGGAGCCTCCCCCTAGTTGGCAACTATGGAAGTCATTTAACCT	F	SLC25A17	NM_006358	TSS1500
cg09214920	0.311542	45.4422	0.0112571	0.227229	0.0843128	6281	37	1	CGGATGTCTAATTTTTTCGTGGTTGCACACCTGGGATGGCGATTCTGCTT	F	SLC25A24	NM_013386	TSS1500
cg12615879	0.669562	-47.4665	0.00760643	-0.222467	0.892029	10727	37	12	AAGGATGTCTGCAGAAACGCCTAACATAGAGACTCTCCCTCTCCAAGCCG	R	SLC26A10	NM_133489	TSS1500
cg27581047	0.335404	49.2223	0.00546385	0.243845	0.0915587	2139	37	7	TCAATAGATCACCTTTAAGGCTGCACCTCAGCCTAATTAAATCAGAATCG	F	SLC35B4	NM_032826	TSS1500
cg08810582	0.227017	-117.326	4.36316e-09	-0.435388	0.662405	11633	37	12	CGTAAAATTGGCTAACAGTGTCTGCACAGCCAGAGAGAAGTTGTCTAGCA	F	SLC35E3	NM_018656	TSS1500
cg24977541	0.544678	47.4677	0.00761093	0.285834	0.258844	3999	37	3	CGAAGGCAGTAACAAGCTTGAGGTAGGTGGACTAACCAAGACTGTCCTGG	R	SLC7A14	NM_020949	TSS1500
cg27253670	0.477216	42.5582	0.0195944	0.262443	0.214774	2242	37	13	ATACAAATACAGCAGCACCAGCCTGTCTTCTTGGCTCCGGGCAGGGTGCG	R	SOX21	NM_007084	TSS1500
cg11352681	0.451604	59.5247	0.000735051	0.300284	0.15132	3006	37	20	TTCCTCCCATCCTTCTGTCTTTTATTGTATCTTTGGTTCACTCATATTCG	R	SPINLW1	NM_020398	TSS1500
cg21463380	0.535941	71.3432	6.82764e-05	0.342445	0.193496	1130	37	3	CGGCCAGGAATCTGTTAGAAAACTCAGAGCTCAGTAGAAGGAACACTGGC	R	SST	NM_001048	TSS1500
cg13097342	0.406265	66.596	0.000178109	0.302551	0.103714	4181	37	7	CGTGGGAAAATGTCATGGAAATGGGTTTCAGGGCCTCTTGGGCACCTCAT	R	STARD3NL	NM_032016	TSS1500
cg23543539	0.632739	145.396	1.16804e-11	0.469459	0.16328	2656	37	11	CGGTGAGCCAAGGCTACACCAGAGAGAGTGGGAACGTCTCGCAGCTCTTC	R	STT3A	NM_152713	TSS1500
cg03673368	0.374613	74.7053	3.37442e-05	0.306825	0.0677877	1803	37	3	AACTGGAAACAGCTTAACGTCCAGGGTAAGTTAGTTTCACTCACTCGACG	R	STT3B	NM_178862	TSS1500
cg05375002	0.314535	43.1552	0.0174459	0.222951	0.0915842	1112	37	X	TGATATATGTTATGTTGCTCATTAAATACTTTTTCTTCTACACACACACG	F	TDGF3	NR_002718	TSS1500
cg17499247	0.236752	55.4718	0.00163398	0.217087	0.019665	1273	37	12	CCGATTAGAGGTGAATTTACAAACATTCTTCCCCTTCTTCTAGTCAAGCG	R	TIMELESS	NM_003920	TSS1500
cg23254045	0.309542	81.4623	8.4782e-06	0.291701	0.0178404	965	37	15	TTCATTCTTTCCCTCCAGTGCTTAGAACAGAGCCTAGAAGATACACATCG	R	TMCO5A	NM_152453	TSS1500
cg05523065	0.324936	55.79	0.00153865	0.253966	0.07097	8467	37	4	GTGGTTATTTATTCCTGACCTGTTGTAACCTTCTGCCTGGCTCTCTTTCG	R	TMEM150C	NM_001080506	TSS1500
cg06919490	0.419959	77.4947	1.91269e-05	0.326717	0.0932425	1809	37	4	CGGTCTTGCCTGGTTGTTTGCAGACACAGCTCTACGCCTAGGTAGAACCA	F	TMEM192	NM_001100389	TSS1500
cg27087885	0.726806	39.9639	0.0319813	0.255809	0.470998	2486	37	X	GTAAAGTGACACCCATCCCACTCATCCCATTGCTGCCAATGACTTCAACG	F	TMEM27	NM_020665	TSS1500
cg07376834	0.584395	153.525	2.13504e-12	0.471961	0.112433	7967	37	5	CGGAGAATGCAGGGCTTCCTCTTGGAGTTAAAGACTCATTGGCTCCTGGA	R	TNFAIP8	NM_001077654	TSS1500
cg12647251	0.640869	374.344	4.35596e-34	0.501271	0.139598	3582	37	1	CGTAGCAGTCGATCAAAAAGATTCCAGGGAAACTGCGCAACAGCCTGGGG	F	TOR1AIP1	NM_015602	TSS1500
cg14192087	0.54955	40.5912	0.0284031	0.265274	0.284275	2183	37	6	CGGAAATTTAAGACCTGGTCGTATTAAAAAAGATCAAATAAGGATCCTGA	R	TPBG	NM_006670	TSS1500
cg11980090	0.277006	39.3209	0.0363255	0.200902	0.0761047	4788	37	6	TACTTCCTAGGTAAAATAACGTTCAACCAGACAGCCATTGTCGCCATTCG	R	TRIM26	NM_003449	TSS1500
cg05557255	0.389203	63.5551	0.000328477	0.29133	0.0978728	8268	37	11	CGAGTGGAAGGTAGAGTTGACTCCTTCATGTCCGTAGGCTGAAGGAAGCC	R	TSSC4	NM_005706	TSS1500
cg00306198	0.23379	47.0927	0.00812672	0.200557	0.0332332	10221	37	8	CGGCCGGCCATGAAGAGAATAAGGGTACTTAAGGGAGTGTGAAGAGAATG	F	TTC35	NM_014673	TSS1500
cg07326586	0.403784	73.4937	4.37053e-05	0.314571	0.089213	2848	37	6	ACACTTCCTTCAAATGCCTCTCAGAGCATGTTTCTTCAACAATAGCATCG	R	UBD	NM_006398	TSS1500
cg15553770	0.77391	374.344	3.64479e-34	0.625816	0.148094	582	37	11	CGTAAAGAATTCATGGTTAATGTTGAATAAGACAGAAAACTGGGACATAG	R	UBQLN3	NM_017481	TSS1500
cg27012574	0.506482	145.074	1.24751e-11	0.44592	0.0605627	1997	37	5	ATTCAAACAATACTACTTATCAAGATCCTGCCTTTGGGTATCTTAAATCG	R	UBTD2	NM_152277	TSS1500
cg18472881	0.359564	48.6831	0.00606627	0.250411	0.109154	7165	37	15	AATTCGGCTTTTTTGGTTGCCTTTCACCTACTTTTTCGCAGAGCCCTCCG	R	UNC45A	NM_001039675	TSS1500
cg13551894	0.541452	75.7737	2.71663e-05	0.352242	0.189209	1253	37	4	CGCCCTCCAGTGGCAGTGGAATGAGGGGTGTCTAGTAACCCTTTTTACCA	F	USO1	NM_003715	TSS1500
cg11791507	0.183006	50.3796	0.00441409	0.183006	0	505	37	19	AACGGCTAAATGCACTGTCTTTGCAATAAAACCAGGCAGGTTCAAGTTCG	F	VN1R4	NM_173857	TSS1500
cg13130224	0.00407609	-47.5805	0.00746153	-0.177829	0.181905	950	37	6	TTGTGCCCTCTCTGTGCCTCAGTTTCCTCTATCTGCACAATGGTGATACG	R	VNN2	NM_078488	TSS1500
cg12446082	0.546927	120.316	2.28057e-09	0.424804	0.122123	5591	37	5	GACATACGGGAGTCTGGGACAGCAGGCAGCTCAAGCAGCTGGTGTCCACG	F	WDR55	NM_017706	TSS1500
cg07996255	0.386466	73.7962	4.09289e-05	0.30938	0.0770863	1314	37	16	AAGATTCTTAGCCAGGTTCCTATTGTTGCTCCTATGCATTCCACTTCTCG	F	ZFHX3	NM_001164766	TSS1500
cg22361050	0.319233	69.8499	9.24003e-05	0.277425	0.0418072	1383	37	10	CGGGCCATGGTGGAAAATGACAGTTAAAGTGCGTTAAAATTAAGAACTTA	R	ZNF488	NM_153034	TSS1500
cg10274950	0.415135	91.7735	9.84089e-07	0.348402	0.0667331	9940	37	16	CGGGCCTTAGGATGCCCAAGTTAGGATTAGGGGCAAACTACGTTAACCTG	R	ZNF500	NM_021646	TSS1500
cg25764190	0.372968	61.2284	0.000517608	0.281496	0.0914717	10887	37	19	CAGTGCCCAATAAAAGGCACGTTATTTGCACAGCGCCTTGGCACACCTCG	F	ZNF575	NM_174945	TSS1500
cg25267765	0.796861	-44.8326	0.0127059	-0.162053	0.958914	2626	37	19	GTGAGCCGGACGCAGGCGTGCCTGCGCAGTGCGCGGAGGAGTGCTGTTCG	R	ZNF582	NM_144690	TSS1500
cg00837398	0.383836	69.7032	9.5224e-05	0.301191	0.0826446	2804	37	7	GTGAATCAGTCCATCCCTCATTTAGGCCCTGAGGCATCTTGAATAAACCG	F	ZNF783	NR_015357	TSS1500
cg04547158	0.408601	86.5852	2.9692e-06	0.338145	0.070456	7905	37	19	AAGCAGGAAGAACCCACTGAATACAATCAGGAAATTCTAAAATGCAAACG	F	ZNF823	NM_001080493	TSS1500
cg13932362	0.758977	47.3721	0.00772627	0.275016	0.483962	3454	37	1	CGTCGTCGCCTGGAAGAGGCCCCAGTACGTGTTCCCTCCTACGAAGGCCA	R	KIAA1324;C1orf194	NM_020775;NM_001122961	TSS1500;1stExon
cg16654023	0.357965	65.5547	0.000218323	0.284634	0.0733311	5832	37	1	TCTTATTCTCCGTATTTCAGGGGGCTTCACTTGATAGGCTCTTCGGATCG	F	NME7;BLZF1;BLZF1;NME7	NM_197972;NM_003666;NM_003666;NM_013330	TSS1500;1stExon;5'UTR
cg20940459	0.228878	37.8694	0.0477765	0.17958	0.049298	12436	37	1	CCGCGGCCAGAACCGGAAAACAAGGAGTAACAGTCGCGTTTCAAATCTCG	F	CENPL;DARS2;DARS2;CENPL;CENPL	NM_001171182;NM_018122;NM_018122;NM_001127181;NM_033319	TSS1500;1stExon;5'UTR;TSS200
cg10616411	0.309091	46.6669	0.00885017	0.229117	0.079974	1438	37	10	CGGCTTGAGTGGATGGCTAATATAAAAGTTGTTGGCCATAATGCCACACC	R	C10orf82;HSPA12A	NM_144661;NM_025015	TSS1500;3'UTR
cg20876406	0.14939	40.0482	0.031552	0.14939	0	1338	37	12	CGGAAGACACTGGAGCTTAAGTCTGCAGATTAGTTTTTTGTCTACAAGCG	F	C12orf60;WBP11	NM_175874;NM_016312	TSS1500;5'UTR
cg05440218	0.337738	48.5444	0.00621714	0.24311	0.0946289	12095	37	8	ACCTACAGAATGCCATAAACTGGTGTCCCGGCACTTTATTCTCCTTATCG	F	KIAA0196;NSMCE2	NM_014846;NM_173685	TSS1500;5'UTR
cg05574878	0.230968	44.9545	0.0123937	0.1952	0.0357675	571	37	X	CGACAGCCCTGACTAGATTTAAGATTCAATAGAGCAGCTGGATGGTAGCT	R	MIR1912;HTR2C	NR_031733;NM_000868	TSS1500;5'UTR
cg13014406	0.477822	90.5005	1.29557e-06	0.365022	0.1128	8056	37	1	CGGGCTGAAGGGAAACTAGTTACATCGGTTTTGATCGTATTCTAAATAGG	F	MORN1;RER1	NM_024848;NM_007033	TSS1500;5'UTR
cg23065468	0.381087	86.5727	2.96948e-06	0.328455	0.0526316	1629	37	2	GAAGTGAGGCATGCTGCTTAAGGGGTTGGCTCCTCCCCTTAGCGCTAACG	F	R3HDM1;ZRANB3	NM_015361;NM_032143	TSS1500;5'UTR
cg01568736	0.468951	94.9375	4.96115e-07	0.36967	0.0992806	2680	37	18	CGGCCAGAAACTGAAATGTGTTTTTGCCCCTGTGTGGCATGTTCTGATGG	F	SERPINB7;SERPINB7	NM_003784;NM_001040147	TSS1500;5'UTR
cg03584380	0.252992	38.1878	0.0452435	0.189516	0.0634763	6942	37	10	ATTCAGGAGAGCCTGCTCCCACTCTGGTGGGACAAAGACCACCAAAATCG	R	VTI1A;ZDHHC6	NM_145206;NM_022494	TSS1500;5'UTR
cg15897921	0.242123	52.4267	0.00298931	0.214116	0.0280066	507	37	1	TTCTTCCGCTTGTTGTTGGCTTTCAACTGTTGGATTTGAGGCGCTTAGCG	R	C1orf156;C1orf112;C1orf112	NM_033418;NM_018186;NM_018186	TSS1500;5'UTR;1stExon
cg23467008	0.167268	42.7801	0.0186999	0.162611	0.00465634	9779	37	6	CGCGAAAGACGGATCCAGGGGCCGGCTTTCTCTAATGTGCTGCCTTATGT	R	ESR1;ESR1;ESR1;ESR1;ESR1	NM_000125;NM_001122741;NM_001122740;NM_001122742;NM_001122740	TSS1500;5'UTR;1stExon
cg16164356	0.496014	40.1743	0.0307699	0.258095	0.237918	976	37	1	TAAGTCGTTCAACTCAACATCTACGGACTGGACATATTCCTAATAGTTCG	F	DRAM2;CEPT1;CEPT1	NM_178454;NM_006090;NM_001007794	TSS1500;5'UTR;5'UTR
cg02926110	0.341158	64.7404	0.000259162	0.277021	0.0641366	5934	37	15	CACGGTCTCCTATACAAAAGCACTTCAAAAAGCTGACACCACTTAATTCG	F	MYO9A;SENP8;SENP8	NM_006901;NM_145204;NM_001166340	TSS1500;5'UTR;5'UTR
cg05596135	0.554562	113.861	9.11389e-09	0.417461	0.137101	6676	37	16	GAGGAACTCCCCAAACTGGGGCCCGGACCTGAGCAGGGGACCAATATCCG	F	TXNL4B;TXNL4B;DHX38;TXNL4B	NM_001142317;NM_001142318;NM_014003;NM_017853	TSS1500;5'UTR;5'UTR
cg13694291	0.5303	85.9302	3.35899e-06	0.369126	0.161174	3511	37	17	CGTGGGTGTCTGTTTTCTTACCCGAGCTCCTCCAGGAGGATGCTAGTTTT	R	FAM104A;C17orf80;FAM104A;C17orf80;C17orf80	NM_032837;NM_001100621;NM_001098832;NM_001100622;NM_017941	TSS1500;5'UTR
cg05996984	0.356232	83.8376	5.15875e-06	0.314787	0.0414449	5160	37	4	TCCAGGGTTGGGCTGAGTGGGAGTTCGACTGCTGGGCCTCGTAATTCTCG	F	LIAS;RPL9;LIAS;RPL9	NM_194451;NM_000661;NM_006859;NM_001024921	TSS1500;5'UTR;TSS200
cg19995197	0.263515	38.2936	0.0442639	0.193629	0.0698865	8886	37	6	CGGAAGCCAGGCTTTTGGAGAGGCTGAAGCTGATTTTTGTAACAAGGTCT	F	AKAP12;AKAP12	NM_144497;NM_005100	TSS1500;Body
cg26233209	0.296115	45.1007	0.0120995	0.221012	0.075103	6451	37	5	CGAGGAAGGGTTTTATAGAGTTATGTGCTTACCTGAGGGCAGAATTCGCT	F	ATG12;AP3S1	NM_004707;NM_001284	TSS1500;Body
cg01800843	0.092084	-56.3568	0.0013735	-0.267057	0.359141	4046	37	11	CGTCGTCCAGTGTAGAGGTGTGAAATGCCAGTTGCATATTTTAAAACAGC	R	ATM;NPAT	NM_000051;NM_002519	TSS1500;Body
cg05719877	0.212746	57.283	0.00114903	0.208766	0.00397994	12463	37	11	CCTAAACGAACCAAGATCTTCCAGGAAAGCGACACCCAGCGAGCGTTTCG	F	C11orf71;RBM7	NM_019021;NM_016090	TSS1500;Body
cg21494337	0.242484	49.9233	0.00479838	0.209661	0.0328228	2642	37	2	CGTTAGTATAAATTGAACCTAGCTTCAGCTAGACCAGGCACCAGGTGTGT	R	CENPO;C2orf79	NM_024322;NM_001013663	TSS1500;Body
cg20123962	0.151181	-41.7327	0.0227852	-0.242594	0.393775	639	37	18	TCACTAGTCAGACAATCAGGCATGCTTCTTTTAGCAAGCTGCAAGGATCG	F	DLGAP1;DLGAP1	NM_001003809;NM_004746	TSS1500;Body
cg04719491	0.327829	49.4711	0.00522846	0.24182	0.0860095	7934	37	8	CACCATTTGGCTTTAAAACAAATTACTTCAGCGCCACAGGGAGTTTATCG	F	HAS2;HAS2AS	NM_005328;NR_002835	TSS1500;Body
cg08625920	0.866503	49.444	0.00525116	0.243412	0.623091	4811	37	15	TGCACCCAAAGCCCCAGCAATATCTTACTGCTTTCAGTAAATACACACCG	F	HEXA;C15orf34	NM_000520;NR_027262	TSS1500;Body
cg09732510	0.305021	67.7442	0.000141468	0.268007	0.0370138	3088	37	15	ACTTTTCACCAGTAATGGCTCTTACCGTAGTGCCATCTTTTTCTGTCTCG	R	HIGD2B;BBS4	NR_002780;NM_033028	TSS1500;Body
cg08952781	0.289059	52.368	0.00302025	0.23356	0.0554991	4819	37	16	CGGTTACCTCTGGAGAGGTGGGGAAAGGATGAGTTAAAAGCAAACTCCGT	F	OGFOD1;NUDT21	NM_018233;NM_007006	TSS1500;Body
cg16403307	0.133817	-90.329	1.33973e-06	-0.37139	0.505207	3261	37	10	CGAGGGAAAACTATTGGGGGCGGCCCCTTATTAGGCAGACTCCTAAAATT	R	PFKFB3;PFKFB3	NM_004566;NM_001145443	TSS1500;Body
cg19621460	0.452019	43.1964	0.0173068	0.259712	0.192308	2188	37	19	CGGGCGTTTCTCAACGTGTGACATAGTCCCATTGGCAGAACATGACATGA	F	PRKACA;PRKACA	NM_207518;NM_002730	TSS1500;Body
cg04145477	0.22973	43.2101	0.0172651	0.191203	0.0385272	6934	37	6	CGGACTTCGTTGACAAAGAGTCCCTGGGCCTTACCACGCATCTTGGCCCA	F	RTN4IP1;QRSL1	NM_032730;NM_018292	TSS1500;Body
cg00433654	0.394097	40.3758	0.029649	0.238944	0.155153	4373	37	2	GGAACCTATGGAAGGTGTCCTGGAGAGGGTGCTCATTAATTAATATCCCG	R	WBP1;INO80B	NM_012477;NM_031288	TSS1500;Body
cg26010095	0.15398	41.4444	0.0240298	0.15398	0	4881	37	1	GGGGGCGGTGGTGCTGGGGACCTTCCCACAGGTGCCGACCCCCAGCTGCG	F	TXNDC12;BTF3L4;BTF3L4;BTF3L4	NM_015913;NR_024350;NM_001136497;NM_152265	TSS1500;Body;5'UTR
cg14308375	0.364937	86.4941	3.00704e-06	0.322252	0.0426858	1985	37	4	AGACACATATCCTAGATCTTTCAAATTCCTTGTACACTGTATTAAGCTCG	R	PITX2;PITX2;PITX2	NM_000325;NM_153426;NM_153427	TSS1500;Body
cg24835458	0.513991	121.573	1.7605e-09	0.41914	0.094851	638	37	5	AGGATGCCAAGCCGAGTAGGTTGGGGGGCACTGCGGACGCAACTCTTTCG	F	POLK;COL4A3BP;COL4A3BP;COL4A3BP	NM_016218;NM_031361;NM_001130105;NM_005713	TSS1500;Body
cg03539850	0.396274	63.2247	0.000350677	0.292889	0.103385	3150	37	10	TTGAGCGGGTCCCTAGGTCAAGGATATATAATAAGCGAACGCTCTGTCCG	F	PANK1;PANK1;PANK1	NM_148978;NM_148977;NM_138316	TSS1500;Body
cg11572390	0.393939	129.384	3.41212e-10	0.391037	0.00290276	589	37	1	AAAGCTGGAGTCACTCTAACCAGTAATCTGAAAGAGGCTTGGCTCAAACG	F	SMG5;TMEM79;TMEM79	NM_015327;NR_026678;NM_032323	TSS1500;Body
cg13517974	0.327098	80.6169	1.00304e-05	0.297986	0.0291117	11270	37	14	TTTCCGGAGGGCGACTGAGCCTCGGACTTCAGCTTGGCCTGGGCCTCTCG	F	TDP1;C14orf143;TDP1	NM_001008744;NM_145231;NM_018319	TSS1500;Body
cg25064146	0.257229	48.1298	0.00672308	0.212404	0.0448244	8556	37	11	GGACTGCGACTTCCAGAGGGAGCTCTCTTTCTGATTATTCCCTCAACTCG	F	TIMM8B;SDHD;TIMM8B	NM_012459;NM_003002;NR_028383	TSS1500;Body
cg17809632	0.41901	81.3836	8.59123e-06	0.333062	0.0859482	2099	37	2	TTTTGTAATGCTTGATGAGTTCTTTACGTACCTGCGGTCGTTTTACACCG	R	SLC5A6;C2orf28;SLC5A6;C2orf28;C2orf28	NR_028323;NM_080592;NM_021095;NM_016085;NM_001170795	TSS1500;5'UTR;Body
cg02827911	0.434391	120.647	2.14533e-09	0.394917	0.0394737	1648	37	4	CGTCAGGCCACACAACGCTTGGAACGTGCAGTAAAGATGTAAGTAAAAGA	F	LIAS;RPL9;LIAS;RPL9	NM_194451;NM_001024921;NM_006859;NM_000661	TSS1500;Body
cg24780445	0.163418	44.3283	0.0138515	0.163418	0	1220	37	20	CGTGACTAATTTGACTAACTTATTTTACAGATGAGAAACTGAGGTGTAGA	R	C20orf132;RPN2;C20orf132;RPN2;C20orf132	NM_213631;NM_002951;NM_213632;NM_001135771;NM_152503	TSS1500;Body
cg06078253	0.14696	38.5048	0.0426084	0.145553	0.00140746	1321	37	7	CATATCTGACTACCACCCATACTATTGTTTACCTAGTATTTTTTATTACG	R	CCDC132;CCDC132	NM_024553;NM_017667	TSS1500
cg01845356	0.474672	58.6393	0.000882131	0.303479	0.171193	1962	37	3	TCTCTCTCTCTTTTTTTTCTCCTCTGTTTGGTCAGTGTGGTAATTCTTCG	R	DRD3;DRD3	NM_000796;NM_033663	TSS1500
cg13923094	0.260791	38.0944	0.0459171	0.192169	0.0686224	5729	37	6	TTGACCAGTAAGTCTCCAATCGAGAGGCCCCTCCATTCCAGCTATTTCCG	R	DSP;DSP	NM_001008844;NM_004415	TSS1500
cg21258697	0.457778	98.9826	2.04585e-07	0.372635	0.0851434	5655	37	7	TAGTTTACGTTACTAAAGTCCCCCCTGTCCGTGTCTGTCACTTGGACTCG	F	EIF3B;EIF3B	NM_001037283;NM_003751	TSS1500
cg05243804	0.530559	146.993	8.36527e-12	0.453672	0.0768873	4205	37	18	CGTCGAAAAAAGTTATTTGCTGAGTCATGGCTGAGGATCCTGACTTCGCT	R	FECH;FECH	NM_001012515;NM_000140	TSS1500
cg16447589	0.450751	89.062	1.76729e-06	0.355274	0.0954774	696	37	7	CGCGCAATTGCGCCCCCGAACTTTACTGAAAAGTGTTTAGATTGCAGAGA	R	IGFBP3;IGFBP3	NM_000598;NM_001013398	TSS1500
cg14212634	0.425238	64.0464	0.000299777	0.303035	0.122203	11610	37	20	CGGGTGAGAAGTTTGGGCTTGTTTTAGGCTATGCCGAGTTTAAGTTCACA	F	ITPA;ITPA	NM_033453;NM_181493	TSS1500
cg01718365	0.314082	41.1764	0.0253494	0.218039	0.0960432	2680	37	1	CGTAGTAGGCAAGCATTAATAAATACTGGTTGAATTAACGAATAATTGGG	F	KDM1A;KDM1A	NM_015013;NM_001009999	TSS1500
cg02349713	0.477479	127.252	5.3469e-10	0.416658	0.0608212	3139	37	16	CGCTGAGGATTCTGCTAGCTGTTCCGCCCTGAGTTAATTATAGCTATAAA	F	LCMT1;LCMT1	NM_001032391;NM_016309	TSS1500
cg02139485	0.275218	40.608	0.0283124	0.203275	0.0719425	873	37	14	CGATGTCTAGGAAGAATTAAACGGCTTCAGGGACAAAAGCTCCTGCCTTG	F	LGMN;LGMN	NM_001008530;NM_005606	TSS1500
cg08989979	0.288181	38.4616	0.0430075	0.202712	0.0854688	6651	37	11	CGCGTTTAGGGTCTCTGTGAAGACCAAGATCCTTGTTACATTGAACGACT	R	LOC653486;SCGB1C1	NM_001097610;NM_145651	TSS1500
cg03417473	0.701169	374.344	9.92192e-34	0.540988	0.160181	1005	37	1	CGGAATTGAAGAAAGTCCAGAACCCAGGTCATACTCCAGCTGGGCTACCC	R	MOV10;MOV10	NM_001130079;NM_020963	TSS1500
cg10400269	0.283201	38.6717	0.0412064	0.201515	0.0816863	10930	37	17	CGGAGGCATCTTCCCCAAGCCCAGCTCGGAGAGGATTAGTTTAGCACCTA	R	MPRIP;MPRIP	NM_015134;NM_201274	TSS1500
cg09464509	0.220096	62.1775	0.000429356	0.220096	0	795	37	13	TATTGGGGGGCGCCAGTTTCTCAAATTCCTTTTTCCTTCGGGGGTGAACG	F	N4BP2L2;N4BP2L2	NM_014887;NM_033111	TSS1500
cg26412379	0.132448	-52.8527	0.00274548	-0.273565	0.406013	4124	37	X	CGCAGACATAGAGACTGCTGGAGATCGTGACCTTAAACAGTTAAAGATGT	R	NLGN4X;NLGN4X	NM_181332;NM_020742	TSS1500
cg17637556	0.0491284	-37.6474	0.0498905	-0.178662	0.22779	778	37	4	CGACAGGAAACGAATTTCCACAGCTAGGCTTATGATTTAGCCAGATAGAA	F	PACRGL;PACRGL	NM_145048;NM_001130727	TSS1500
cg18016370	0.539691	101.913	1.09664e-07	0.397097	0.142594	987	37	X	CAAGCATGTACCAAATATTGGGGACTTCACTACACATTCGTTTTTTATCG	R	PIGA;PIGA	NM_002641;NM_020473	TSS1500
cg15475650	0	-44.0469	0.0146094	-0.1625	0.1625	780	37	10	CGGTGTGATTTTTATCTATGTTTGATGTGGTTGCTTCAAGTACTATGCTC	R	PRDX3;PRDX3	NM_014098;NM_006793	TSS1500
cg04864640	0.311848	57.8331	0.00103727	0.253025	0.0588235	1583	37	14	CGGAAGTATTAGTGCTCTTTCTATGAGTATAACGCTTTTTGGTAAGAGTT	R	PSMA3;PSMA3	NM_152132;NM_002788	TSS1500
cg16624272	0.455081	121.94	1.6611e-09	0.403266	0.0518152	2930	37	8	CGTGTGTCACCTCTCTGGGCTTCAGGGTGTTCACCTTTCAAAAGGCCTCG	F	PTK2;PTK2	NM_005607;NM_153831	TSS1500
cg11820522	0.252593	39.9565	0.0320147	0.193391	0.0592021	6116	37	1	CGAGGATCCTGGCATACCCCGAGGTGCCGACTTTTAGAGCTGAAGATGCA	R	RTCD1;RTCD1	NM_001130841;NM_003729	TSS1500
cg21243939	0.338138	68.7495	0.000114619	0.283031	0.0551075	13292	37	14	GAGAACCCAGCGACTCAGCCTTCAAGGAGCCGCTAGCTTCCAACAACACG	F	SAMD4A;SAMD4A	NM_015589;NM_001161576	TSS1500
cg20913750	0.270599	39.0297	0.0385242	0.197923	0.0726756	4826	37	5	CGGCCTGGCCTACTGGTGCGGGACTGTAAAGAAGGAATGACTCTTGGACA	R	SFRS12;SFRS12	NM_001077199;NM_139168	TSS1500
cg22662362	0.245742	43.8678	0.0151432	0.199113	0.0466287	4468	37	6	CGTAAGTGTTCTACACATAGGGCGCCTTCAAATTTTTTACTTTAGCAACG	R	SFRS18;SFRS18	NM_032870;NM_015491	TSS1500
cg18306477	0.262899	39.3126	0.0363484	0.195783	0.0671166	5234	37	15	CGTGCCACCTGGGCTCCAAGTCCTCGCCCTGCCGGATGAAGCAATGGTCT	F	TBC1D2B;TBC1D2B	NM_144572;NM_015079	TSS1500
cg24321706	0.304436	69.1557	0.000105884	0.270122	0.0343137	920	37	3	CCAGGTGATCAATATGTACATTAAAACTTGAGAAAAACCTCTAGACTTCG	R	TGFBR2;TGFBR2	NM_001024847;NM_003242	TSS1500
cg06447795	0.378428	106.812	3.99887e-08	0.356461	0.0219665	856	37	20	CGGAACCGGGGTGCACCTGGACACACAGATGTGGACTCTTAGGTCAGATC	F	TGM2;TGM2	NM_198951;NM_004613	TSS1500
cg16028934	0.339134	50.8702	0.00404693	0.248719	0.0904151	4501	37	1	ATGAAAGGCGAACAATCCGAAAGCCGGATCACTGAGGAGCTCTGGGAACG	F	TP53BP2;TP53BP2	NM_001031685;NM_005426	TSS1500
cg20695057	0.222875	57.5474	0.00109362	0.214087	0.00878777	8207	37	1	GAAAGGCGAACAATCCGAAAGCCGGATCACTGAGGAGCTCTGGGAACGCG	F	TP53BP2;TP53BP2	NM_001031685;NM_005426	TSS1500
cg26057969	0.700109	374.344	2.12613e-34	0.516972	0.183137	4727	37	3	CGCCTGTTCCTCTGGAAAGCCCTCCCTGATTGCGCCTGTCTTATCCCCTG	F	TPRA1;TPRA1	NM_001136053;NM_001142646	TSS1500
cg23957424	0.238482	38.9987	0.0386777	0.18583	0.0526524	4952	37	11	ACTGTCGCCACTGCTCACCAAATTAAGTTATTCCGGGAGGGATCTTCTCG	F	TRAF6;TRAF6	NM_004620;NM_145803	TSS1500
cg01114951	0.472889	117.143	4.50718e-09	0.402415	0.0704733	9620	37	1	CCTCTCTCTGTGGTGACCAGAGAGGCCTCAGGACCTCTTAAAAAGCCACG	R	TRIM45;TRIM45	NM_025188;NM_001145635	TSS1500
cg08044663	0.460371	108.475	2.81593e-08	0.387026	0.0733447	2845	37	6	CGAGGAGTAACCGTTGCCCTGGACCACAAAGCCACTTAGCGGCAGAGCCT	F	TTK;TTK	NM_001166691;NM_003318	TSS1500
cg24433016	0.733398	78.0755	1.68824e-05	0.362694	0.370704	2228	37	6	CGCTAGCTGGGTGGCTATCCAGAGCTGGGAATGTGAGGGTTCTAAGGATA	F	TTK;TTK	NM_001166691;NM_003318	TSS1500
cg19319069	0.610537	374.344	2.88056e-34	0.531506	0.0790312	1469	37	7	TACCCTTAAATCCACGAATGTAATAATATTGCCATTATTTACTCTTATCG	F	UBE2H;UBE2H	NM_003344;NM_182697	TSS1500
cg24452005	0.241618	43.3782	0.0166843	0.196432	0.0451857	5986	37	18	CGCGTCTAGTTTGCGCTAAAAAAGAAAAAACTTGAAGACTGAAACGAGGC	R	VAPA;VAPA	NM_194434;NM_003574	TSS1500
cg27397943	0.438008	109.698	2.16869e-08	0.381746	0.0562613	2104	37	8	CGTTATGACATACTGTAATACTCACAAGGTGGTTGTAGAAGTATAAACAC	F	ZBTB10;ZBTB10	NM_001105539;NM_023929	TSS1500
cg08744726	0.350779	48.4789	0.00629437	0.247188	0.103591	7893	37	7	AAAGGCTCCAGGCAGGAAATCTCTAAACCCCCTCATTTGAGGGACAATCG	F	ZNF767;ZNF767	NR_027789;NR_027788	TSS1500
cg02260340	0.142213	37.7347	0.0490442	0.141972	0.000241546	4040	37	6	AAACTTGACGGAAAATGGTGGTTAGGTAAAACGCGCCTGCGCAGCACGCG	F	RNF5P1;RNF5;AGPAT1	NR_003129;NM_006913;NM_032741	TSS1500;5'UTR
cg23505303	0.682688	-48.9457	0.00576888	-0.220424	0.903111	7228	37	18	CGGGAGCCCCTAGAAGAGGAAGACTCCTCTGGCCCCACTAGGTATCATCC	F	NETO1;NETO1;NETO1	NM_153181;NM_138999;NM_138966	TSS1500;Body
cg22875643	0.488646	133.272	1.55497e-10	0.427166	0.0614799	1738	37	1	CGTTTTTCAGCAAATGCATTTCAAAAACGACCTACATGTAAAATATTACG	R	MIER1;MIER1;MIER1;MIER1;MIER1;MIER1;MIER1;MIER1;MIER1;MIER1	NM_001077704;NM_001077701;NM_001146111;NM_001146113;NM_001077703;NM_001146112;NM_001077700;NM_001146110;NM_001077702;NM_020948	TSS1500;Body;5'UTR
cg02919257	0.605312	374.344	1.11622e-33	0.510853	0.0944584	694	37	12	GAACTTGGGAACTGATACTTTTCTCTCAGCCGTGGGCCTAAAGCCTTTCG	F	CCDC77;CCDC77;KDM5A;KDM5A	NM_001130148;NM_001130147;NM_001042603;NM_005056	TSS1500;Body
cg00527382	0.444822	118.534	3.33609e-09	0.39565	0.0491721	1893	37	12	CGCTCTGCCCACCGTTAAAGCGTTATATGGAAGGCTTTAGAGCCGTAAAT	R	CALCOCO1;CALCOCO1;CALCOCO1	NM_001143682;NR_026554;NM_020898	TSS1500
cg06942561	0.355136	50.1913	0.00456882	0.25246	0.102677	9688	37	7	GAGGTCGTCAAGAGGCCGTTGGGAACACAATGCCACCAACCAGGTCAGCG	F	CDK5;CDK5;SLC4A2	NM_004935;NM_001164410;NM_003040	TSS1500
cg02809401	0.624302	53.0044	0.00266576	0.306115	0.318187	9209	37	11	CGGCTCCACCCGGCCTCCATCGTCAGTGTGACCCGGCAGGGCCACCTCTC	R	LTBP3;LTBP3;LTBP3	NM_021070;NM_001130144;NM_001164266	TSS1500
cg19339848	0.477954	53.9392	0.00222264	0.293038	0.184917	1279	37	6	CCTACTAAAGGTCATCTTTTGTACTTTCTTAGGCCCTGCAGTCCTTATCG	F	MTO1;MTO1;MTO1	NM_012123;NM_001123226;NM_133645	TSS1500
cg13993764	0.334954	65.6501	0.000214968	0.276332	0.0586218	3107	37	4	CGGATCCCCACACTTGTCCCTACGGTCGGAAGGAAAGTAGAGGAGAGAAA	F	PPP3CA;PPP3CA;PPP3CA	NM_001130692;NM_000944;NM_001130691	TSS1500
cg14111522	0.237037	53.3628	0.00248456	0.213531	0.0235064	921	37	9	CGCCGCTATACTCCAGCCTAGGTGACACAGCCAGACCTTGTATCCAAAAA	R	RANBP6;RANBP6;RANBP6	NR_024095;NR_024094;NM_012416	TSS1500
cg07647822	0.30829	41.9394	0.022003	0.217962	0.0903279	8347	37	3	GGGGGTGTCCTCCTTAAGGGCAACCCAGGCACGTCCCAAACTTCCATTCG	F	THRB;THRB;THRB	NM_001128177;NM_001128176;NM_000461	TSS1500
cg07633499	0.494076	140.515	3.2427e-11	0.437254	0.0568216	3191	37	22	TCTAACCATACATTAAACTCAGTCACATACCCAATGGGGCAGCATTTACG	F	UFD1L;UFD1L;CDC45L	NM_001035247;NM_005659;NM_003504	TSS1500
cg00255882	0.184845	-49.2231	0.0054679	-0.278209	0.463054	1727	37	2	CGTCCACCAAAGGCATGTGCAAGAATGTCCATAGCACGTTTATTCGTAGT	F	WDR33;WDR33;WDR33	NM_001006623;NM_018383;NM_001006622	TSS1500
cg05845319	0.291988	39.1458	0.0376513	0.205688	0.0863005	3214	37	3	CGGTTAAAAAGCTGGTTGCGTAGATTCCTGTCAATGCTCAGGATCCTCTG	F	MLH1;MLH1;MLH1;EPM2AIP1;MLH1	NM_001167618;NM_001167617;NM_001167619;NM_014805;NM_000249	1stExon;TSS1500
cg07064226	0.408509	77.2279	2.01605e-05	0.322644	0.085865	4640	37	3	CGGAAGTGCCTTCAGCCAATCACCTCAGTGCCTCGTGCTCACGTTCTTCC	R	MLH1;MLH1;MLH1;MLH1;EPM2AIP1;MLH1	NM_001167618;NM_001167617;NM_001167619;NM_000249;NM_014805;NM_000249	1stExon;TSS1500;5'UTR
cg15986668	0.604338	77.1732	2.0327e-05	0.362718	0.24162	1332	37	1	CGGAAATGAAAGAGATAAGTATGAAAAAATCCATGCTCATAGTAGCTGTG	F	NFYC;NFYC;NFYC;LOC100130557;NFYC;NFYC	NM_001142587;NM_001142589;NM_001142588;NR_024567;NM_014223;NM_001142590	Body;TSS1500;TSS1500
cg23243463	0	-46.2227	0.00962411	-0.169584	0.169584	814	37	18	CGCCCGCCTGGCGCCCTAATAGAGCATAGCTTGGTGGATAAAGCCCCCCT	R	BRUNOL4;BRUNOL4;BRUNOL4;BRUNOL4	NM_001025089;NM_001025087;NM_020180;NM_001025088	TSS1500
cg10286310	0.188811	49.7134	0.00498748	0.184741	0.00407056	637	37	8	CGGGCTAAGGGGTATATAGCAGGCACTCAATAAATATTTGTTGGCAAAGT	R	RBPMS;RBPMS;RBPMS;RBPMS	NM_006867;NM_001008712;NM_001008710;NM_001008711	TSS1500
cg16421285	0.364075	41.5682	0.0235005	0.234248	0.129827	2904	37	19	CGGTATTGAGTGAAATCGACAAAGCCCTGTCCTCATGGAGTTTACGATCC	R	SAE1;SAE1;SAE1;SAE1	NM_001145713;NM_001145714;NR_027280;NM_005500	TSS1500
cg16708895	0.38176	41.9919	0.0217849	0.240189	0.141571	3898	37	X	CCACTAGCTGGAGAGGTAATTTTGCGTCTAATTTTGCACCTCTCTCCTCG	R	SLITRK2;SLITRK2;SLITRK2;SLITRK2	NM_001144004;NM_001144003;NM_032539;NM_001144005	TSS1500
cg14872580	0.271635	44.9849	0.0123469	0.211656	0.0599798	3868	37	5	CGTACCTGCAGTGGAGAGGTTAAGCTCCTGTACGGAAGCGTAATTCATAA	R	HMMR;HMMR;HMMR;HMMR;NUDCD2	NM_001142556;NM_001142557;NM_012484;NM_012485;NM_145266	TSS1500;Body
cg08287306	0.359533	41.7906	0.0225937	0.233541	0.125993	5567	37	16	GAAAGTGTGCAGCCTCAGGTCCTATCCAAGCCCCCAGGGCATCACACTCG	F	CKLF;CKLF;CKLF;CKLF;CKLF	NM_181640;NM_016326;NM_001040138;NM_181641;NM_016951	TSS1500
cg00947019	0.436269	83.743	5.2589e-06	0.342315	0.0939545	6318	37	7	CAAACCAATGAGATTGGACGCCTCGCAGACGAAAGCCAATAAAAATATCG	R	H2AFV;H2AFV;H2AFV;H2AFV;H2AFV	NM_201516;NM_012412;NM_201436;NM_138635;NM_201517	TSS1500
cg20391984	0.242474	47.2082	0.00795443	0.204468	0.0380065	3873	37	4	AGTAACTCCCCTGCAACCTCAGTAAGTTCTGATAGTAAGGCGAATTCTCG	R	CAMK2D;CAMK2D;CAMK2D;CAMK2D;CAMK2D;CAMK2D	NM_172128;NM_001221;NM_172114;NM_172129;NM_172115;NM_172127	TSS1500
cg08199529	0.585144	374.344	6.15843e-34	0.55181	0.0333333	500	37	11	CGGGAATAACAGACACAGGGAAATACCAGAGGGAGGAATGAAGGAAGAAG	R	CASP5;CASP5;CASP5;CASP5;CASP5;CASP5	NM_001136111;NM_001136109;NM_004347;NR_024239;NM_001136110;NM_001136112	TSS1500
cg13825475	0.368936	43.6897	0.0157055	0.24109	0.127846	2184	37	19	CGGACAGTTTAGGAGACCTGGGTGGGGGTCAATGGCAGTCCCCAACCCAG	F	GIPC1;GIPC1;GIPC1;GIPC1;GIPC1;GIPC1	NM_202468;NM_202470;NM_005716;NM_202467;NM_202494;NM_202469	TSS1500
cg15294851	0.323684	52.4018	0.00300328	0.246615	0.0770689	3066	37	2	TCTAGTACCTATTGCTAAACTGCCTTCCTGCAGATAGATCCACACTCCCG	F	DYSF;DYSF;DYSF;DYSF;DYSF;DYSF;DYSF	NM_001130980;NM_001130981;NM_001130976;NM_001130979;NM_001130977;NM_001130978;NM_003494	TSS1500
cg07399355	0.346144	59.306	0.000771969	0.268548	0.0775955	12826	37	1	GAACTTGGGGCCCCTGGGCTCTAGTTTTAGCCTCAGGGCAACAACTAACG	R	MUC1;MUC1;MUC1;MUC1;MUC1;MUC1;MUC1	NM_001044391;NM_002456;NM_001044390;NM_001044393;NM_001018016;NM_001018017;NM_001044392	TSS1500
cg21341150	0.291257	59.8742	0.000686598	0.248579	0.0426779	8429	37	3	CGAGAAGCTTGCTCTCTGGGTGCAGTAGCTAGAAGGCTTCAGGTAACTCC	F	TNIK;TNIK;TNIK;TNIK;TNIK;TNIK;TNIK;TNIK;TNIK	NR_027767;NM_001161562;NM_001161565;NM_001161560;NM_001161564;NM_015028;NM_001161561;NM_001161566;NM_001161563	TSS1500
cg22691796	0.379533	49.7144	0.00499116	0.258808	0.120725	7794	37	8	GTATTTATTTAGCCAAGTCCAACACCAAGTAGCCACCCAAACTACCTCCG	F	MCM4;MCM4;PRKDC;PRKDC	NM_005914;NM_182746;NM_006904;NM_001081640	TSS1500;TSS200
cg21909475	0.45304	39.7809	0.0331629	0.249931	0.203109	1894	37	1	CTTTCTCTTCTGTCCCTTCAGACCCACCGCCAGGCTGGGTTATATTACCG	R	C1orf156;C1orf112	NM_033418;NM_018186	TSS1500;TSS200
cg13384453	0.4503	89.518	1.6005e-06	0.355874	0.0944269	4009	37	1	GCCCTCCTTTCAGTCATGGACTGTTGAAGCACGATTTCCTGGTGCTTTCG	F	CACYBP;CACYBP	NM_014412;NM_001007214	TSS1500;TSS200
cg08872494	0.167176	41.3781	0.0243489	0.160099	0.00707676	16433	37	1	GGGAAGGGCATCCTAAGGTCGGAGTCGGGACTACGCTTAGCGCTCGCTCG	F	DCLRE1B;AP4B1	NM_022836;NM_006594	TSS1500;TSS200
cg26889840	0.45887	123.866	1.0894e-09	0.406875	0.0519948	2958	37	1	AATTAAGAATGGCCCCCAAACAGAAAGCCGGGCCTAGGAACCAATTAGCG	R	GPBP1L1;TMEM69	NM_021639;NM_016486	TSS1500;TSS200
cg08717396	0.338352	53.4433	0.0024608	0.253945	0.0844065	6345	37	6	TTGGTTGAAATTAAACTGCAGCCCTAACCAACAACACGTCTTCTTTTTCG	R	HIST1H2BJ;HIST1H2AG	NM_021058;NM_021064	TSS1500;TSS200
cg20427879	0.474896	106.438	4.34165e-08	0.388352	0.0865439	5169	37	19	CTCCACAGCCACCCCTGGAGCCGGAGGGTCCCACCGGGTCACACATCCCG	R	MIR330;EML2	NR_029886;NM_012155	TSS1500;TSS200
cg16649755	0.224612	60.9359	0.00055055	0.220375	0.00423729	3204	37	6	CTCTTACACTCAAGCTGTGTAGGGGGATTTAAATTCCAACCCGGAACTCG	F	NCRNA00120;AKIRIN2	NR_002767;NM_018064	TSS1500;TSS200
cg02220755	0.29628	38.3278	0.0440243	0.205107	0.0911722	1973	37	2	TTTTACCATTGGTTGGCTTTTGCGTCCTTCAAGGGCGGTTACTTACCACG	R	R3HDM1;ZRANB3	NM_015361;NM_032143	TSS1500;TSS200
cg00287711	0.35208	57.0232	0.00120162	0.26605	0.08603	2434	37	11	TTAATGTCTCCATGCCAAGGGATTGCTTTCCTTTTTTTTCAATCCTCTCG	F	TMEM126B;DLG2	NM_018480;NM_001142699	TSS1500;TSS200
cg10708761	0.343907	-50.4154	0.00439093	-0.298547	0.642454	1139	37	2	TGGAGAGAGGCACCGAGTCCAGAGCCGGGATATAAATGCACCAGGAGCCG	R	TMEM178;TMEM178	NM_152390;NM_001167959	TSS1500;TSS200
cg09177253	0.290414	45.731	0.0106018	0.220323	0.0700907	6734	37	17	CGAGGTCCCCGGGCTGCTTCTTATTTATGATCAGATCAAGGGTATAAGGT	R	TTYH2;MGC16275	NM_032646;NR_026914	TSS1500;TSS200
cg04270033	0.393811	49.3315	0.00535833	0.261953	0.131858	1978	37	22	CGCGTTGGTAAATTTCCTGACAGGAAATTTCGGGGAACCAAAAAAGGCTG	R	TUG1;MORC2	NR_002323;NM_014941	TSS1500;TSS200
cg05373339	0.423009	44.0339	0.0146308	0.255859	0.16715	1970	37	22	TCCAGCCTTTTTTGGTTCCCCGAAATTTCCTGTCAGGAAATTTACCAACG	R	TUG1;MORC2	NR_002323;NM_014941	TSS1500;TSS200
cg21614759	0.59011	374.344	2.41344e-34	0.540982	0.0491288	3401	37	6	CGAGGAGGGGGAATCAAACAGAAAGAGAGACAAACAGAGATATATCGGAG	F	ESR1;ESR1;ESR1;ESR1	NM_000125;NM_001122740;NM_001122741;NM_001122742	TSS1500;5'UTR
cg27033716	0.182983	38.3212	0.0440642	0.161517	0.0214667	11313	37	13	TGGCAGGACGAATTCACCGCCACTGCCAGAACGAACTATTCAGATTCACG	R	PCOTH;PCOTH;MIPEP	NM_001135816;NM_001014442;NM_005932	TSS1500;TSS200;Body
cg08208917	0.246136	37.9231	0.0473315	0.186339	0.0597973	7693	37	15	GAGAGCCAAATCCTGCACGGGGTGCCTGCCTGGTCCTAAAACCTTTAACG	F	GANC;TMEM87A;TMEM87A	NM_198141;NM_015497;NM_001110503	TSS1500;TSS200
cg26987551	0.514552	103.053	8.55622e-08	0.393481	0.121071	4418	37	12	AGGGGCGTGCAGAAGCCGAGTCACTTCCGGGAGTGGCTGGAACACTTCCG	R	ZNF384;ZNF384;ZNF384;ZNF384;ZNF384;ZNF384;ZNF384	NM_001039916;NM_001039920;NM_001135734;NM_001039918;NM_001039917;NM_133476;NM_001039919	TSS1500;TSS200
cg01717812	0.32274	70.5469	8.0172e-05	0.280023	0.0427177	2358	37	X	CGGCCCTAAGGAAAAACAAATAAAAGAGGCTGTGCGAATGCATCCGAATC	R	ABCB7	NM_004299	TSS200
cg00443276	0.371358	50.819	0.00407831	0.258922	0.112435	7451	37	17	CGGAGGCTGTGTCCCAGTGCTCGCACTGCCTTCCAGTCCGGGCGACTCCT	R	ADORA2B	NM_000676	TSS200
cg14795047	0.319316	48.0709	0.00679642	0.235803	0.0835126	5013	37	12	CGGAAGTTTTGACACTGTGCGCCCCGAGTAATGTGATGGAGAGGGTAATC	F	ALG10B	NM_001013620	TSS200
cg22914188	0.396996	102.832	8.93885e-08	0.358105	0.0388909	2677	37	12	CGTGATTTTTGCGTAAAAATAACAACTCATTTCACCTGAAAAGGACCACG	R	ANAPC7;ANAPC7	NM_016238;NM_001137664	TSS200
cg14107159	0.219566	58.4078	0.00092308	0.21389	0.0056757	10119	37	12	CGGCCCCAGCAGCCCCTGCACCCCCGAACTCGCGCGCCGGCTCCCCGGCT	F	ANKRD52	NM_173595	TSS200
cg09252360	0.214271	38.3745	0.0436882	0.174829	0.039442	4058	37	13	TCTCCATCTATTGCGTCTCAGGCTTCCGCCAAGACTGGCGGAAAAAAACG	F	ARGLU1	NM_018011	TSS200
cg20587336	0.38121	72.2066	5.71709e-05	0.304788	0.0764225	6508	37	8	CGTGAGGATAAAGTATCCAATCAGTGAAGGTCTTTTTAGAGTGAAGCGCT	F	ARMC1	NM_018120	TSS200
cg18106800	0.314725	39.5763	0.0344272	0.214272	0.100453	9178	37	5	CGTGACTGGAAGTGGCTGGGTTCTGATTTGCTCGGTATTTGATTAAAAGG	F	ARSK;TTC37	NM_198150;NM_014639	TSS200
cg14036868	0.155955	39.01	0.0386254	0.150648	0.00530726	7060	37	2	CTCCGCCATCTTGTACCGATTTAAAATTAACTCCCCACTGACGTCAAACG	R	ATL2;ATL2;ATL2	NM_001135673;NR_024191;NM_022374	TSS200
cg14103143	0.175302	40.3813	0.0296309	0.162026	0.013276	10596	37	17	CGATTGGCCGATCCCTGAAACGCTCGACCATAGAGTTGGCGGGACTCAGA	R	ATP5G1;ATP5G1	NM_005175;NM_001002027	TSS200
cg10536369	0.313864	48.3282	0.00650473	0.234453	0.0794113	6083	37	2	ACAGCTGGGCTTCTCAGAGACTCCTAAATCCTGCCTCGCATCTCAAATCG	R	BBS5	NM_152384	TSS200
cg26763618	0.306079	41.0323	0.0260618	0.215037	0.091042	5370	37	16	CGGTGCGGCCTTGTAATATTTTAATTTCTAGGCAAAGCTTGTATCCTCCG	F	BFAR	NM_016561	TSS200
cg24410064	0.266012	59.0752	0.000808623	0.236424	0.029588	16258	37	7	TACAACAAAATCTACTGCTCGTGCAAGATCCGACTTCCCAGACCCCTTCG	R	C1GALT1	NM_020156	TSS200
cg14008098	0.298607	48.2146	0.00664076	0.228691	0.069916	5850	37	1	ACCTTGGAGCCCAAAGCCCAGGGGATTGTAAACTCAGTAGCTGGGCTGCG	F	C1orf88	NM_181643	TSS200
cg07069434	0.425707	62.6802	0.000388091	0.300369	0.125337	10272	37	6	GATTAGCAAGGACCAGGACCTTAATATAAACCCAGCTCCCCATTTTCCCG	R	C6orf47	NM_021184	TSS200
cg26101277	0.28406	51.877	0.00334227	0.230621	0.0534394	1659	37	17	CAGCGACCATGTGGTAAACTCCTTTCCCCACCTCTCCTGGCTGGTATTCG	R	CCL1	NM_002981	TSS200
cg01089095	0.191631	50.9495	0.00398994	0.18816	0.00347086	15170	37	10	CGGCGGGTTCATACTTGTCAGCAGATTAGGAGGAGACTCTGGGTTCGTAC	R	CHCHD1	NM_203298	TSS200
cg22915732	0.673906	374.344	2.38126e-34	0.499387	0.174519	1407	37	8	CGGGCGCACACGCCTCCTACCAAAATCACAGCCCCTTGTGGAGCCCGAGC	F	CLVS1	NM_173519	TSS200
cg18327061	0.613942	84.8721	4.16168e-06	0.378555	0.235387	1166	37	8	CGCTGGTACTTTTTGTCCCAGATGTTAACAAAATTACAAATAATTATTGG	F	CLVS1	NM_173519	TSS200
cg13264662	0.191034	42.909	0.0182464	0.173829	0.017204	8212	37	14	TTTCCGCTAGGCAAAAGCAATCGAGCCATCGTAACATACTTGTGCGTCCG	R	COX16	NM_016468	TSS200
cg23976632	0.165922	45.0965	0.0120918	0.165922	0	10490	37	12	ACGGAGTCCTTGTCAAAATCCTCGGCATCTCGGGCAAGAGAGAGCATGCG	F	COX6A1	NM_004373	TSS200
cg12680071	0.438276	97.7329	2.68328e-07	0.364868	0.0734079	10185	37	19	GACTTTCTATTGGGCTAAATGCTTGTTCATCCTCACTTCTGGCCCAATCG	F	COX6B1	NM_001863	TSS200
cg00024396	0.45275	39.0249	0.0385426	0.247582	0.205167	3848	37	6	TCTCTGGGAAATTTTTTTCCCCTTTCTTCCTAATAAGCCTGCGTGGAACG	R	ELOVL5	NM_021814	TSS200
cg03745386	0.261204	76.0394	2.58823e-05	0.261204	0	6687	37	12	TAACCACGCCTCTTCATTCCCTAAGCACGTCGTAAGCAAAGGGAATATCG	F	ERGIC2	NM_016570	TSS200
cg15175581	0.441753	71.3568	6.81939e-05	0.32192	0.119834	3989	37	15	ACTCCACAGATTTTTCACAGTTGCCCTGGAACACATCATCGCACAAACCG	F	FMN1	NM_001103184	TSS200
cg20290527	0.399878	78.6544	1.50441e-05	0.322252	0.0776256	7127	37	14	CGCTGAAATGAAATTCGGATGTAGACACCCTTGCGCTTCAGGACTCTACG	R	FNTB	NM_002028	TSS200
cg14476700	0.305382	48.8204	0.00591569	0.232465	0.0729167	1820	37	4	GAAAGGCAGCCTCTCCCTAGGGAGGGATTCTGTTCAAGGCCACTCAAACG	F	GABRG1	NM_173536	TSS200
cg18133008	0.212414	55.862	0.00151883	0.206304	0.00610939	13813	37	2	CTTGCCACTACAGAGGCGCGTATGAACCACGGTTTAACACTACGTCTACG	R	GMCL1	NM_178439	TSS200
cg02124912	0.467232	39.0554	0.0383701	0.250204	0.217028	8286	37	1	CGGGCAGGGCCCTCTGCTGGACACATAGCACTCTTTGCTGCCCTCACACA	R	GPR37L1	NM_004767	TSS200
cg23934819	0.505165	72.6188	5.25083e-05	0.339435	0.16573	1680	37	11	CACTTACCCGTTCATTCATTTACTTATTCAGGTGTTCTTTTATTTATTCG	F	HEPN1	NM_001037558	TSS200
cg05686467	0.633039	58.7672	0.000863421	0.321763	0.311276	2862	37	11	CGGGTAAGTGATTTTGGAACGGACAATTTGGGGTTTGGAAAGAGGGTAAA	F	HEPN1	NM_001037558	TSS200
cg24855943	0.305721	57.4515	0.00111093	0.24992	0.0558011	1710	37	6	AGAAAAGACAATAAGTAATCTCAAACTGTCAGAACAGCATGTCCTCTACG	R	HIST1H1D	NM_005320	TSS200
cg01310019	0.188864	37.7697	0.0486806	0.162961	0.0259032	2834	37	6	CGCGTTCTGATTGGACAGTAGACTGTGCCATGCCACGTCTCACACACGGA	F	HIST1H3I	NM_003533	TSS200
cg12089985	0.142857	38.0673	0.0461766	0.142857	0	618	37	6	CGCGCCAACTCATGTTGTTTTCAATCAGGTCCGCCAAGTTTGTATTTAAG	F	HIST1H4C	NM_003542	TSS200
cg07140158	0.432481	63.7539	0.000315716	0.304421	0.12806	3617	37	6	CGGACCTAAATGAAGACTGAAAACGCGCATACGGGAACTTTGGTGCTGCC	R	HIST1H4E	NM_003545	TSS200
cg24405537	0.25653	40.0343	0.0316111	0.195057	0.0614729	4829	37	12	CGGACCTGTTTGAAAACATCAAAAAAGTGGGCGGAGCTCTAGGCCCCACC	F	HIST4H4	NM_175054	TSS200
cg20176504	0.154122	41.4875	0.0238252	0.154122	0	586	37	6	CCCCCGGCCCGCTCCCCTGTTTAATATTTCAGTGCTGGGTGGTGTGAGCG	R	HIVEP1	NM_002114	TSS200
cg25258233	0	-38.4199	0.0433687	-0.144022	0.144022	1004	37	6	CGCATCTGTTGCTAGGGGAAGGGTTCTTGCAAAGGGTCCAGGACACAAGA	R	HLA-DRA	NM_019111	TSS200
cg23706994	0.221558	41.5255	0.0236996	0.184382	0.0371764	4419	37	3	CTATGCTCAGTGGCCGGTGGGTGCGGGGACCGCTGGGTCCCTGCCTTTCG	F	HPS3	NM_032383	TSS200
cg01414830	0.615062	374.344	2.23243e-33	0.533334	0.0817276	2910	37	6	TGTTAGCGGACTTTCTCTGTTGCCTCCTCAGTGAGCTCTGCCCTTTCTCG	F	IRAK1BP1	NM_001010844	TSS200
cg07989511	0.025387	-56.6643	0.00128588	-0.225564	0.250951	18310	37	15	TTAAGGCCGCAACTAAGTAACGGATCGCTGCGAAGGCCAAACTAGCCACG	R	IREB2	NM_004136	TSS200
cg04767484	0.383934	49.2011	0.00548024	0.258871	0.125063	5833	37	15	TCTTTGCTAACTAACTCCTACTGCCCCGCGGAGTTGAAGGAGCGATTCCG	F	ISL2	NM_145805	TSS200
cg01546430	0.381579	75.9243	2.64074e-05	0.311364	0.0702148	3019	37	5	AGAGAGCTGCTCAAGGGCAACTTGCCTTCAACGTTATCTTTCTATCAACG	F	ITK	NM_005546	TSS200
cg26329274	0.372717	71.1194	7.12052e-05	0.299914	0.0728022	2084	37	5	CGTTGAAGGCAAGTTGCCCTTGAGCAGCTCTCTGAAGATCAACTGCCTCC	F	ITK	NM_005546	TSS200
cg07557355	0.303863	42.1458	0.0211919	0.216953	0.08691	7379	37	1	AAGATCACACCCTACCTGCCTCAGAAACGCCAGATGCCTTTAAATCATCG	F	KIAA0907	NM_014949	TSS200
cg01637011	0.40701	63.7701	0.000315027	0.29723	0.10978	6413	37	1	CCCAGGAGCCGCCAATCGAAAGCCCTAATGAGCAGTGGGGGCGGGACTCG	R	KIF21B	NM_017596	TSS200
cg14454073	0.271358	67.1347	0.000159467	0.252311	0.019047	15388	37	14	GATTGGTGGGAAGGCGGAGCCAGTGCGTCTGCAACGTCCCGCGGCTCTCG	F	KLHDC1	NM_172193	TSS200
cg24145481	0.619108	374.344	2.31941e-34	0.492538	0.126571	2049	37	21	TGGCCTACTTGTGTAAACTGGGACCATGCTCTGTGCTTGTCCAACCAACG	F	KRTAP25-1	NM_001128598	TSS200
cg16339924	0.677872	374.344	3.50185e-34	0.564495	0.113378	2449	37	4	ACTGGACCGCTGGGATCAAACCGCGGTTGTGGAGGGGACTCAAGGGTGCG	F	LAP3	NM_015907	TSS200
cg27347728	0.392006	92.6925	8.0623e-07	0.341723	0.0502824	7159	37	4	CGGGCGCACCCTTGAGTCCCCTCCACAACCGCGGTTTGATCCCAGCGGTC	F	LAP3	NM_015907	TSS200
cg13741289	0.177151	48.0327	0.00683812	0.17628	0.000870448	6793	37	4	TGGGATCAAACCGCGGTTGTGGAGGGGACTCAAGGGTGCGCCCGCATTCG	F	LAP3	NM_015907	TSS200
cg14874351	0.14805	39.6411	0.0339827	0.14805	0	785	37	12	GGGTTGCTTCCTTTCAACTTTCCACTCTAATAAAATGGTCAGAATATACG	R	LIN7A	NM_004664	TSS200
cg16970804	0.33578	51.2178	0.00378971	0.248334	0.0874462	4783	37	5	CATTTTGGCTATTCCCCTACTTGGACAGAGGGTGGAAATCCCAGGCACCG	R	LOC153684	NR_015447	TSS200
cg23627062	0.680477	126.059	6.91527e-10	0.448519	0.231959	1064	37	2	CGGATTACAGCTAGCTCTGAGTAACATAGGAGGAGTAAAGAGCTATTGAA	R	LOC285045	NR_027098	TSS200
cg23235460	0.356844	66.7596	0.0001721	0.286444	0.0703995	13366	37	3	CGGTGCCCTGAGCGCTGGAGGCTGACGTCAGGGGCCTGAATTCCTGACTT	R	LPP	NM_001167672	TSS200
cg23493127	0.1879	40.6677	0.0279636	0.168215	0.019685	11076	37	6	CGTGGAGACGCAGCGAGCCTATGTAACTTCCGGTCGCGACCCATCAGCTC	F	LTV1	NM_032860	TSS200
cg14464244	0.909729	374.344	3.79988e-34	0.466882	0.442847	15831	37	7	CCTGCCACTGCAGCTGCCATGGATATCAGCTAACAACACACACCCAGGCG	F	MAGI2	NM_012301	TSS200
cg05443523	0.193683	40.9175	0.0266512	0.171247	0.0224359	1148	37	X	TTCTTGTATTGAACCCCGCGGAGTGTCAGGCACTGAGGTGGGGGTAGACG	F	MAOA	NM_000240	TSS200
cg20165416	0.490748	55.9464	0.00149679	0.300353	0.190396	2857	37	10	CGAAACAAAAACCTTGGGCTTCAAGAGGCATCCTGCCGCAAGGCCCAGCG	F	MINPP1	NM_004897	TSS200
cg03538470	0.373368	92.02	9.35502e-07	0.333773	0.0395944	6113	37	11	TTACCATCTCTGTGTTACCCCAGTACTTAGCACACAATTCTAATTTTTCG	F	MRPL48	NM_016055	TSS200
cg14086659	0.213364	47.2047	0.00794708	0.191803	0.0215616	9083	37	2	CCTTGGATCCTCATTGCACTTGGCCCCCTTCCGTGCTTCTATGAACCTCG	F	MRPS5	NM_031902	TSS200
cg21477417	0.230328	39.6208	0.0341202	0.183972	0.0463564	5293	37	3	CGGATCTCTGCCATAGGGGATTTTTTAGCTGAGACTTGGCACCCCTTTCC	R	MYNN	NM_018657	TSS200
cg17104870	0.40172	66.1248	0.000196217	0.300248	0.101472	5064	37	5	CGGCCCCGCCCCCAGGAGCTTGGCCCTCCGCCAACCACACCGTCTGGCCC	F	MYO10	NM_012334	TSS200
cg10118828	0.46159	110.692	1.78451e-08	0.390444	0.0711462	659	37	4	CGGGGGAAGACAGATGCTAACTAAGCTGATGAATAACAGGATGCCCGAAT	R	NDST3	NM_004784	TSS200
cg22093158	0.472606	104.945	5.9132e-08	0.385582	0.0870241	1187	37	11	TTTACATCCTTATTTTCTTTTTTTATTGGTTGGCACCTATGCCACTCACG	R	OSBP	NM_002556	TSS200
cg20029725	0.419911	111.894	1.38925e-08	0.378607	0.0413046	10601	37	14	CGCAGGGCGTGTGTCTTGCTGGGACACAGTGGAGGTCTAACCTTTGGTTT	F	OTUB2	NM_023112	TSS200
cg25412979	0.436115	116.294	5.37678e-09	0.389898	0.0462174	3773	37	5	ATCCTTTCTTTGTGAAATTATTTTTCTCTCTCTCTTTTTAGCCAGCAGCG	F	PCDHB7	NM_018940	TSS200
cg06928634	0.535972	49.7089	0.00498786	0.291179	0.244793	4365	37	5	CGGAAGTCCTTGACAAAAAGGAAACACTGAGACAGATGGGCTGAGAAGAA	F	PCDHB9	NM_019119	TSS200
cg23795893	0.0209497	-39.93	0.0321689	-0.166681	0.187631	854	37	11	CGGGGCCTCCCTAGAGGAGGAGGCGTTGTTAGAAAGCTGTCTGGCCAGTC	R	PGR	NM_000926	TSS200
cg16642045	0.0888772	-42.0655	0.0215104	-0.217678	0.306555	4431	37	4	GGCTGAAAGCCGGAGACTCCTGGAAGGGCCTGGGTGGAGGGTTTCACTCG	R	PLRG1	NM_002669	TSS200
cg10021288	0.422822	-60.5123	0.000602719	-0.318205	0.741027	3522	37	2	CACCTCCCTCCCTGCTGGACGGCATCCTTGGTGGGCAGAGGTGGGCTTCG	R	PROC	NM_000312	TSS200
cg01617448	0.314071	43.6236	0.0159104	0.223899	0.090172	3970	37	6	AAGAGCTGGGTTCTGAGTCCGCGCTAAGAATCCGGATATAAAACCCCACG	F	PRPF4B	NM_003913	TSS200
cg13463367	0.278275	46.4222	0.00924575	0.21725	0.0610252	2358	37	7	CGCTGGTTTTTGGACTGATTACCTGTGAGAAGGAAACTTTACAGTGTTTG	R	PSMC2	NM_002803	TSS200
cg03166324	0.334111	43.2604	0.0171048	0.229578	0.104533	7247	37	1	CGCAGGTAAAGCCTGGAGCTGAGGATGGGACCCCACCGCCCCCACCCAGG	R	PVRL4	NM_030916	TSS200
cg09435090	0.429309	65.5704	0.000217885	0.307233	0.122076	2251	37	4	CGGGTGTTTTACGAGCATTAATTTGTGAAGTGTAAGCATGTAAAATATAG	F	QDPR	NM_000320	TSS200
cg17752112	0.337802	53.7849	0.00229781	0.254469	0.0833333	9524	37	19	CGGCTGTTAAAAGCATAGAGTCTTGGGCCTGGTTCGAGTCCCAGCTCCAC	F	RAB3D	NM_004283	TSS200
cg24072311	0.302265	38.395	0.0435906	0.207252	0.095013	4131	37	17	GGAAAACGTTTCCCTTACTCGAACGCTAAAGTGCAAAGCTGCTGGTGACG	R	RICH2	NM_014859	TSS200
cg17724814	0.380682	89.9462	1.45884e-06	0.333452	0.0472296	4791	37	1	CGAGTAGAAAGTAAATTATTTACACAAAAGGGAAGGGAGTACGTGATAAG	F	RIT1	NM_006912	TSS200
cg16861318	0.372464	50.2013	0.00456731	0.257844	0.11462	6391	37	12	TAATACAAATGCAAAACAACCTGGGAATCCCCTTTCAGGGGGAAACAACG	F	RND1	NM_014470	TSS200
cg12307764	0.191122	46.1654	0.00973569	0.179755	0.0113676	8521	37	15	CGGGGTCTGCGATAAGTGAGCGAATGAGTGAGCTGCTCGAATTAAATTAG	R	RPUSD2	NM_152260	TSS200
cg16530077	0.310309	44.8987	0.0125339	0.225566	0.0847434	7169	37	14	AAGATTCAAACTGTTCTCTTGAAACTGCATTCCTTCCTGGAACCCTTACG	R	SDCCAG1	NM_004713	TSS200
cg10935265	0.240021	46.1303	0.0097905	0.201325	0.0386958	2691	37	2	CGGAACGGCCAGCTTTCGTTCTAAGGCGGGCGGAGGTTTAGCCACTCCCT	R	SLC35F5	NM_025181	TSS200
cg25938646	0.481838	69.4194	0.000100548	0.328104	0.153734	4707	37	13	TGTAGATCGTCAGCCTTTTATGCCCACATTTTTAACGCTTGCCCTGTACG	F	SLITRK1	NM_052910	TSS200
cg07664976	0.314355	40.2039	0.0306216	0.215726	0.0986289	2161	37	15	CGGTTAGCAGAGTGTTATGATTCCCTAAGAGGAAATGCTGGTATTTTCAG	R	SNORD116-26	NR_003340	TSS200
cg26578149	0.464614	106.868	3.96285e-08	0.386031	0.0785833	8286	37	6	AGGATTACTTATAATGGGAAATCAGGCCCTGGCCAACTCTTCATCTCGCG	F	SPDEF	NM_012391	TSS200
cg10159596	0.326904	44.0222	0.014648	0.229097	0.0978078	7609	37	6	GAAGGATTACTTATAATGGGAAATCAGGCCCTGGCCAACTCTTCATCTCG	F	SPDEF	NM_012391	TSS200
cg13644807	0.311187	41.8036	0.0225423	0.218606	0.0925812	1531	37	6	CGCCTCACACTCACACATCTGGCCTCACCCAGGTCCAGCCAGCCCTAGGC	R	STK38	NM_007271	TSS200
cg19494000	0.445927	44.5817	0.0133028	0.262346	0.183582	5004	37	9	CGGTGCAGCAGGGCACCCCCGGGGCCTGGCCTCAGTGCCTCAATCACCCC	F	SURF6	NM_006753	TSS200
cg07207957	0.392546	61.5115	0.000489094	0.288308	0.104238	2826	37	4	CGGCGGAAGGACAGGTGGGGCTCAAATTAGGAGAAAAAAACCACACTTCC	F	TMEM33	NM_018126	TSS200
cg00994643	0.519452	142.556	2.08953e-11	0.44613	0.0733229	6310	37	8	CGGGAGTTGACCTCAGCCTTTCTGTGACCCAGTTCCTGGCACCCAGCAGG	F	TNFRSF10A	NM_003844	TSS200
cg20460852	0.477806	123.746	1.11394e-09	0.412358	0.0654482	7341	37	8	CGGTCGGGAGTTGACCTCAGCCTTTCTGTGACCCAGTTCCTGGCACCCAG	F	TNFRSF10A	NM_003844	TSS200
cg23688111	0.277228	38.7074	0.0409461	0.199515	0.0777126	582	37	2	CGAGTAGGGAATGGATAATTAGTGAACATGGTATTTTAAATGCTAATAAA	R	TRPM8	NM_024080	TSS200
cg05611805	0.385719	52.1062	0.00318058	0.266126	0.119593	8939	37	7	ATAATAAAAGCCTGCTTCTCTATGCTTATAACCCAGCCTCCATTCCTTCG	F	TSPAN12	NM_012338	TSS200
cg10359030	0.332696	45.0996	0.0120928	0.233531	0.0991655	7090	37	19	CTCAAAACAAGATATTACTTCCGCTCCAAACAAAGATGGGCCAGCTAACG	R	USE1	NM_018467	TSS200
cg02482946	0.565636	156.536	1.13494e-12	0.473317	0.0923188	6800	37	4	AGGGCCGGGCTTCCACCACGTGGGTGGCTGCGGCCAGCAGGATCAATCCG	R	USO1	NM_003715	TSS200
cg22560545	0.761476	47.2754	0.00786615	0.274117	0.48736	612	37	6	GTCTCTTGTTCATAGTCATAACACCATTGCCTGGCTTGGTGCTTTACACG	R	UTRN	NM_007124	TSS200
cg01999652	0.253086	50.482	0.00433697	0.215241	0.0378457	5396	37	6	CTCGATGGGAACTAAGGCCACTTCCTGGGCGCTCTAGGAAGCTTCTCTCG	R	ZKSCAN4	NM_019110	TSS200
cg15302744	0.499513	106.195	4.53727e-08	0.394502	0.105011	7004	37	19	CTGCATTTCTCAAAGCCTCAGGAGGATCCTCCTGGCTTTCATCCTGAACG	R	ZNF17	NM_006959	TSS200
cg10497162	0.415955	92.2746	8.84948e-07	0.34944	0.0665154	9597	37	6	CGGAAGCTCTCTAGGAGTCCTGGAGGTCTACAAGCTCTATGGTCGGCCGA	R	ZNF192	NM_006298	TSS200
cg20211713	0.392898	39.095	0.0380455	0.235044	0.157855	7768	37	19	CGGCTTTGCAGGGCTCGTTACCCAGGGCTTCTGCCGTCACTCAGTTCTGA	R	ZNF20	NM_021143	TSS200
cg18244544	0.348089	56.8656	0.0012383	0.264361	0.0837278	3280	37	19	CGACTACTGGGAAGCCCTTGACCACTCTTCCCACGGGGAACGAATCTCGT	R	ZNF224	NM_013398	TSS200
cg22444102	0.804467	-37.9678	0.0470171	-0.146615	0.951082	3273	37	18	TCCCAGCAGCCCCACTTGGGGTGATTTAATTCATTCTGAAAATACCTACG	F	ZNF516	NM_014643	TSS200
cg25776555	0.316125	49.8735	0.00483492	0.238587	0.0775388	13893	37	19	TAATGGCTGTGGGAATCACTCTTAGTCACCTCAGTGCCTTTCTCTCTTCG	R	ZNF614	NM_025040	TSS200
cg09199291	0.194156	43.5486	0.0161632	0.176423	0.017733	12701	37	17	TTGGCCACCCAGAGGCCGCATAACTCGTCCGGGTACTAGGACCAGCATCG	R	C17orf48;SCO1	NM_020233;NM_004589	TSS200;1stExon
cg10936323	0.270613	62.9543	0.00036872	0.245093	0.0255203	6483	37	5	GAGGGTCCTCCAAACCCGTTTGGCGTGCGGACAAAAACCCCAGCATATCG	R	NDUFAF2;ERCC8;ERCC8	NM_174889;NM_000082;NM_000082	TSS200;1stExon;5'UTR
cg23057220	0.375163	53.3595	0.00248374	0.26577	0.109394	741	37	19	TGCGTTAACATCGCCAGCAAACAGTTGTATAAACCACCGTGCAAATTTCG	R	MUM1;MUM1	NR_024247;NM_032853	TSS200;5'UTR
cg16135470	0.35225	72.5611	5.30007e-05	0.294972	0.0572778	4771	37	1	CTTGAGCCGTGTGAGGCAGAACTGCAGGGGCAGGTCCTCCAGGGGGCTCG	F	CDKN2C;CDKN2C;CDKN2C	NM_078626;NM_001262;NM_001262	TSS200;5'UTR;1stExon
cg25841987	0.153473	-73.7977	4.09983e-05	-0.339095	0.492568	3264	37	4	TAAATTTCCACTTATTTTTAACCCCTGGGAGCCCTCTAGTGTCCTGTTCG	R	FAM198B;FAM198B;FAM198B	NM_016613;NM_001128424;NM_001031700	TSS200;5'UTR;5'UTR
cg00622204	0.267989	56.9368	0.00122271	0.233499	0.0344902	4539	37	4	CCAAAGCACCTAAGTCCTTTGACACACACATTCACATAACAGTAAATACG	F	TBCK;AIMP1;TBCK;AIMP1;TBCK;AIMP1;TBCK	NM_001163436;NM_004757;NM_001163437;NM_001142416;NM_033115;NM_001142415;NM_001163435	TSS200;5'UTR;TSS1500;Body
cg15649774	0.553418	374.344	3.57189e-34	0.541241	0.0121766	1871	37	6	CGGGGCGGAACGACATCCGGTAACGCCCCTCACAGTTCACTTCCGTCCTC	F	NFKBIL1;NFKBIL1;ATP6V1G2;NFKBIL1;ATP6V1G2;NFKBIL1	NM_001144961;NM_001144963;NM_130463;NM_005007;NM_138282;NM_001144962	TSS200;5'UTR;TSS1500
cg06850548	0.265352	45.3445	0.0114758	0.209983	0.0553691	15992	37	1	CGGTGGCCTGGAGGAGTGGCGAAACCGGAACAGAGAATTTATCACTTCTG	F	LYSMD1;SCNM1;LYSMD1;SCNM1	NM_001136543;NM_024041;NM_212551;NM_024041	5'UTR;TSS200;1stExon
cg04878973	0.314569	54.3661	0.00203998	0.247294	0.0672745	7139	37	3	GGAACCCTCAGTCAAACTGAGGACTTCAGATACTCTCATCCACGAAGACG	R	NDUFAF3;DALRD3;MIR425;NDUFAF3;NDUFAF3;NDUFAF3	NM_199074;NM_018114;NR_029948;NM_199070;NM_199069;NM_199073	TSS200;5'UTR;TSS150
cg06365567	0.273604	38.1079	0.0458021	0.196795	0.076809	3272	37	3	AGGGCTGCAATGGTAGTGACTCCCCCAGGGCTGCCTCAGCCCGCATCTCG	F	NDUFAF3;DALRD3;MIR425;NDUFAF3;NDUFAF3;NDUFAF3	NM_199074;NM_018114;NR_029948;NM_199070;NM_199069;NM_199073	5'UTR;TSS200;TSS1500
cg15923025	0.0602586	-52.5035	0.00294643	-0.237026	0.297285	15222	37	5	CGGGCCACCGGCCGTCACTCAACCCGACGGTCCCGCCCTATCTGCTAGGA	R	EIF4EBP3;ANKHD1-EIF4EBP3	NM_003732;NM_020690	TSS200;Body
cg05098432	0.660232	374.344	8.92973e-34	0.578205	0.0820265	729	37	10	CGAGGGAGGGCTGCGATCCAGAGTCAGGGCATTGCAAAAACCTCTGTGAA	R	PLCE1;PLCE1	NM_001165979;NM_016341	TSS200;Body
cg09334541	0.637689	96.1021	3.85556e-07	0.400438	0.237251	802	37	8	CGGAATTCATAAACTTTGGTGCTAGAGGGGGCTGGCTCAATTGGGCAATA	F	SBF1P1;XKR4	NR_027765;NM_052898	TSS200;Body
cg08608144	0.306071	48.6633	0.00608829	0.232381	0.0736906	3184	37	3	CGGTTTTGAGAAGCCTTCCGCTATTCAGCAGAGAGCTATTATTCCCTGTA	F	SNORD2;EIF4A2	NR_002587;NM_001967	TSS200;Body
cg19781870	0.64477	374.344	2.74761e-34	0.493579	0.151191	1957	37	22	AGTGTAAATATCATCACTTTAATGACTTTGTTCTGCAACCTTTCATCGCG	F	CSNK1E;CSNK1E	NM_001894;NM_152221	TSS200;TSS1500
cg06748147	0.51914	81.7125	8.02324e-06	0.359438	0.159703	2054	37	22	TCAGTGTAAATATCATCACTTTAATGACTTTGTTCTGCAACCTTTCATCG	F	CSNK1E;CSNK1E	NM_001894;NM_152221	TSS200;TSS1500
cg26151531	0.187784	47.6265	0.0074025	0.180721	0.00706317	15049	37	22	GGCACCGTCCGCTGGGGATCATGAGGGGCAGCTTTGGCCCGACCGTCTCG	F	GNB1L;C22orf29	NM_053004;NM_024627	TSS200;TSS1500
cg22723209	0.239517	56.5428	0.00131913	0.22019	0.0193269	2901	37	5	CGACTTTTAAAAGTCAGTAACGGGTGGATGGGAGGAGTCAAACATACGTA	R	MED7;MED7	NM_004270;NM_001100816	TSS200;TSS1500
cg11019462	0.272126	47.2377	0.00792106	0.216571	0.0555556	8378	37	21	GTGGGTCGAGTTTTTCTCTAGAACAGGCCTGGGACTTGCCCCCACTCACG	R	PRDM15;PRDM15	NM_022115;NM_001040424	TSS200;TSS1500
cg19164917	0.293125	80.3523	1.061e-05	0.282655	0.0104702	14895	37	7	ACTCGCCGGTTGGCCAATGGGGGGCGGCTCTCTTTGCAGCCTCGGTCTCG	F	ZKSCAN5;ZKSCAN5	NM_145102;NM_014569	TSS200;TSS1500
cg19551420	0.266204	51.5868	0.00353576	0.22283	0.0433735	1145	37	11	CGGGGCTCCTGGGGATTAGCAATACAAACAGCAGCATCAGGACTGACTTG	F	LMO2;LMO2;LMO2	NM_001142315;NM_001142316;NM_005574	TSS200;TSS1500;5'UTR
cg03872433	0.397632	77.5889	1.88419e-05	0.319694	0.0779378	8997	37	12	ACCTTTCACCAATGGAAAGACTTGGGACTCCCTCTGGGTTGGACTCAACG	R	IQCD;TPCN1;TPCN1	NM_138451;NM_017901;NM_001143819	TSS200;TSS1500
cg03023437	0.383625	70.8341	7.57515e-05	0.303165	0.0804598	4250	37	2	ACACTGACACTCAAATCCCCCGTCTGATTTCAGATTGGGTCGATTTCACG	R	MOBKL3;MOBKL3;MOBKL3	NM_199482;NM_001100819;NM_015387	TSS200;TSS1500
cg02573089	0.235615	50.8622	0.00405024	0.208402	0.0272132	14709	37	17	AATCCTTGTCAGGGAGAGGCCAATCGTAGACACGGTCTCTGCACGATTCG	F	PRR11;SKA2;SKA2	NM_018304;NM_001100595;NM_182620	TSS200;TSS1500
cg23384340	0.469235	128.16	4.44193e-10	0.415362	0.0538735	2146	37	11	GACTCTAATAAGGTTAAATAGCACTTCCTGAACGTTCTCATAAGGCGACG	F	MED19;TMX2;TMX2;TMX2	NM_153450;NM_001144012;NR_026593;NM_015959	TSS200;TSS1500
cg20644426	0.274043	46.8107	0.00862027	0.216433	0.0576094	3146	37	2	CGCCTGGCTCCGGCCCCACCCCGCCATCCCCTGGCCCTGGCTGACTCGCC	F	BOLA3;BOLA3	NM_212552;NM_001035505	TSS200
cg15044954	0.384883	67.2796	0.000155024	0.297069	0.0878143	5070	37	7	GCAGGGCGAGTTTGCAGGCTTGCGGTAAGGAGCCTGCAGGATGCACCTCG	F	C7orf63;C7orf63	NM_001039706;NM_001160138	TSS200
cg25649680	0.387054	70.5819	7.96783e-05	0.303863	0.083191	7509	37	3	TCAGTTCTTCCTGCCCGAAGGGTCCTTGAGAAGCCTGTTTGTTTTTCCCG	R	CADM2;CADM2	NM_001167674;NM_001167675	TSS200
cg09515778	0.409967	78.8821	1.44397e-05	0.32595	0.0840178	7327	37	7	CGACTAGGTCTCCCCGCAATGCCCGAGACCGAGGACAAGAAGACTACAAC	F	CDK5;CDK5	NM_001164410;NM_004935	TSS200
cg06418184	0.371375	68.2996	0.000126681	0.294382	0.0769927	4316	37	9	CGCCATGATTCAGCCCTTCAGTGCCGGAAGTTACTCCTCGGAGCTGTCAA	F	DCTN3;DCTN3	NM_024348;NM_007234	TSS200
cg13622657	0.307429	42.4621	0.0199605	0.218915	0.0885139	3278	37	9	AAGGGCCGCTCGTGCACTCGGATTGGCTAGCCTTCTTATTTGGACTGACG	F	DCTN3;DCTN3	NM_024348;NM_007234	TSS200
cg13571985	0.6288	374.344	4.15336e-34	0.526572	0.102228	3490	37	1	TGGGAGCAGGGCCGGATTGTTATAGGCGACAACCACGTGGTCACTTCTCG	F	FLAD1;FLAD1	NM_025207;NM_201398	TSS200
cg01390346	0.467509	83.11	6.00707e-06	0.350017	0.117493	5994	37	5	GACACCAGGAAGAGCGCCTCCACCAGAGAACCTTCTGGCCCAAGCAACCG	F	GPBP1;GPBP1	NM_022913;NM_001127235	TSS200
cg14155825	0.479959	374.344	3.88249e-34	0.466843	0.0131159	8363	37	9	CGTACGAAGCTGGAGGAGAAGGTGGGACCTAGCTTCCTCCGGACTTCTCA	F	GTF3C5;GTF3C5	NM_012087;NM_001122823	TSS200
cg05444312	0.301715	82.9684	6.17485e-06	0.290427	0.0112882	1406	37	6	ATAGGTATCCTGCATACTCGAGTCCTATTGGTCTAAATAAAAATAAAACG	F	HIST1H2BM;HIST1H2AJ	NM_003521;NM_021066	TSS200
cg02378269	0.565708	53.7095	0.00232754	0.305086	0.260622	2183	37	15	GCCCACGTACCCAGTAAATTGGTCAAGCATCTCTGGAATAATTAAGATCG	F	IVD;IVD	NM_002225;NM_001159508	TSS200
cg24133477	0.348165	52.7993	0.00277039	0.255911	0.0922541	7943	37	12	CGCACTTGCACGACGTGGGCCTCTGTGCAGCTCTACTTTGTCCTTAACTC	F	LIMA1;LIMA1	NM_016357;NM_001113546	TSS200
cg02469330	0.350355	47.3674	0.00772797	0.244485	0.10587	6408	37	3	CGGGCTGACACTACAGGGTACACATAGCTGGCATCCCTAAATGTAAGGGG	F	LRRC15;LRRC15	NM_001135057;NM_130830	TSS200
cg03038029	0.959942	38.9086	0.0393636	0.141828	0.818114	11968	37	16	CGCGGGGGGCGGGGCAGTGGGCGGGGCCTGGCGTGCGCCGGGTGGTCTCG	R	LRRC36;KCTD19	NM_018296;NM_001100915	TSS200
cg09477492	0.374439	103.081	8.53081e-08	0.349851	0.0245873	2747	37	1	GAGAAACCCGCCTCTGACGCAGGGACACCTGGGGTGAGTAGTTTTTTTCG	F	PRCC;PRCC	NM_199416;NM_005973	TSS200
cg02679582	0.210894	43.7394	0.0155505	0.184214	0.0266803	6759	37	5	CGCCTCCTATCAGCCTCTCCGGGTGGCGCTCCCTGTGCACTTACCTGTCC	R	SLC30A5;SLC30A5	NM_024055;NM_022902	TSS200
cg16245510	0.291705	42.2625	0.0207637	0.213002	0.0787024	6990	37	1	CGGACGGCTAGGAAGAAATGACCAAAAGGAGCCTGATAGCCCCCTATTCT	F	SYF2;SYF2	NM_207170;NM_015484	TSS200
cg18012350	0.428507	63.4144	0.000337221	0.302647	0.12586	10650	37	15	AGAATGACTGGAAATGGGACCCTCTCCAACCAAAGCACCCAGACATTCCG	F	UBL7;UBL7	NM_032907;NM_201265	TSS200
cg14194397	0.876225	68.7958	0.000113808	0.297096	0.579129	2794	37	18	CGGTTTTGTTTGTGATAGTAGAAAGATTTGTGGTTGCTGTGATGACTATC	R	U58;SNORD58C;RPL17;RPL17	NR_002573;NR_003701;NM_000985;NM_001035006	TSS200;Body
cg07061916	0.540236	61.224	0.000517403	0.320905	0.219331	1783	37	13	CGGAGTCTCTGCTCCGAGTTCCTGGTTGGATAATTTGGGTTAATACTAGT	R	DACH1;DACH1;DACH1	NM_080759;NM_004392;NM_080760	TSS200
cg16041695	0.179272	46.7619	0.00869548	0.175178	0.00409417	877	37	10	CGGGAATTATTATGCCAGCATTACCACGTTGGTTGTACGATCTAAGAAAA	F	LOC254312;LOC254312;LOC254312	NR_024411;NR_015413;NR_024410	TSS200
cg05210338	0.195955	50.4906	0.00433278	0.189483	0.00647158	3454	37	20	TCCCGCGGGTCCTAATCTATAACTCACATCTGTTCCCTTGGATACCCTCG	R	NSFL1C;NSFL1C;NSFL1C	NM_182483;NM_016143;NM_018839	TSS200
cg04534276	0.241104	63.5272	0.000330086	0.232438	0.00866551	4516	37	10	AGTTTACTGGGAATGCCATGAGAGCGGGTGTGTTTCCTCGCAGTCGTTCG	F	PPP3CB;PPP3CB;PPP3CB	NM_001142353;NM_021132;NM_001142354	TSS200
cg03501596	0.532774	52.8196	0.00276048	0.299129	0.233645	1826	37	1	CACTCCAACCTCAGCCATCCGCAACAGGGTGGGGTATTAGTATTTTTCCG	F	PRDX1;PRDX1;PRDX1	NM_181696;NM_002574;NM_181697	TSS200
cg18652446	0.334384	57.6458	0.00107462	0.261081	0.0733029	5807	37	4	CGTCTAGTTAAACCCTGGTGTTCCTGACACAAACTTCAGGAAAGGATTTT	F	SEPSECS;SEPSECS;SEPSECS	NM_001159728;NM_016955;NM_153825	TSS200
cg24419363	0.295319	79.9282	1.15887e-05	0.283029	0.0122901	11454	37	11	CGCACGGGCTGCGGGGGTGGGGACTCTCCCTGAGGTCACCAGGGGCTCCG	F	SMPD1;SMPD1;SMPD1	NM_000543;NM_001007593;NR_027400	TSS200
cg08733086	0.371966	50.9255	0.00400385	0.259349	0.112617	11781	37	1	GGACACCTCTACTTTCAAGCCTCCGATTGGCTTAGATTTACTTCTCTTCG	F	CKS1B;SHC1;SHC1;CKS1B	NR_024163;NM_001130041;NM_003029;NM_001826	TSS200
cg09964705	0.375549	58.7504	0.000864449	0.277342	0.0982066	11498	37	19	CGGGAATTGTAGTGTGTTTCTGCAAGCCAATGGGATCCGGGGAAACATGA	F	DDX49;COPE;COPE;COPE	NM_019070;NM_199444;NM_199442;NM_007263	TSS200
cg13452718	0.332081	46.7017	0.00878695	0.237054	0.095027	9150	37	1	GTTTTGCCTGGATACTACTGGTCGTCTGAGCTGCCTGTCAGGCCGCCTCG	F	HNRNPR;HNRNPR;HNRNPR;HNRNPR	NM_005826;NM_001102397;NM_001102398;NM_001102399	TSS200
cg04953732	0.345693	58.754	0.000864881	0.267303	0.0783898	1316	37	10	GAACACACTGCCTTAATGAGATGCCGGAGGGCGGGGCCGGCCCAGTGACG	F	TCF7L2;TCF7L2;TCF7L2;TCF7L2;TCF7L2;TCF7L2	NM_001146274;NM_001146284;NM_001146283;NM_001146285;NM_001146286;NM_030756	TSS200
cg04230403	0.422609	46.1827	0.00970501	0.261464	0.161146	3915	37	10	CGAGGTCCTCACCTGAAGTGAGCATGCCAGCCACTGCAGGAACGCCCCGG	F	FAS;FAS;FAS;FAS;FAS;FAS;FAS;ACTA2	NR_028034;NR_028036;NM_000043;NM_152872;NR_028035;NM_152871;NR_028033;NM_001141945	TSS200;5'UTR
cg01631319	0.829026	374.344	1.98438e-33	0.829026	0	704	37	1	GGTGGGTGGCTGACCTGGAAGTCCTTAGGCACCCTTTTCCAAAATCCACG	R
cg13762612	0.767586	374.344	4.05897e-34	0.668303	0.0992835	877	37	9	CGCACGTTCCCCATCTGAAGGCTCACACCTGCGGGAGTAGAACACACTCC	F
cg18413427	0.662493	374.344	3.02703e-34	0.649482	0.0130101	1591	37	5	CGAAGGAATTATTGCTGAGTAGTTGCTGGCCTATTTACAGTACTCAGGCC	F
cg25806932	0.655011	374.344	2.15174e-34	0.64129	0.0137207	1139	37	2	CGGACAAAGTATCCATCAGGTGGGTCAGCCCTGAGGGAGTAGTGGGTGAA	R
cg01761595	0.851562	374.344	1.48829e-33	0.600597	0.250965	936	37	8	CGAGGAATTTTAACCCCAAAGACAAGGCAAGCTTGTGTACAGCCAGTCAC	R
cg24314564	0.667092	374.344	2.28967e-34	0.582958	0.0841346	1564	37	3	GGACTCTGAAAGCCTCAGCCCCCTCCTGTGTGGTAGGAATGGCAAATACG	F
cg19959041	0.638596	374.344	2.70598e-34	0.574158	0.0644384	3221	37	11	ATGCAAGTAGGGGCTGCTCACCCATCCTGAGGGGCTCTTACCTTCCCTCG	F
cg21196747	0.672781	374.344	2.55135e-34	0.547368	0.125413	1112	37	6	CGGGTCAATTCAGAAACCAGCTCCCCTGGGGGCAAGTTTGGCTCTGTGCT	F
cg15088574	0.659203	374.344	3.72072e-34	0.535212	0.123992	2255	37	1	CGGTGGTGATGGGCCTGTTTTGGAGCTAAAAGCATAAAATGAATCCTCCC	F
cg24726641	0.660701	374.344	2.23243e-34	0.530167	0.130534	5592	37	1	TGCGGAATTCAGGGGCTCCTTTACCCTTACCCCATTGGTTTTCTTCACCG	F
cg17588283	0.755837	374.344	3.18919e-34	0.517279	0.238557	3199	37	4	TGAGGGCCTGGGCAATGCCGGCATCTCCTTCGGAACCGCAGGGGTTTTCG	R
cg00180932	0.599831	374.344	8.92973e-33	0.509108	0.0907227	1851	37	22	AACGTGCCTTTAGATTCCCCAGTTCCTAATATCAGGCACACAGAAAAACG	F
cg07016493	0.645065	374.344	6.61461e-34	0.497261	0.147805	1517	37	6	CGGCCACCTCGTCCTTCTGGGGAAAATGTGTTTTTGGGATACTCCTTTAA	R
cg20849324	0.606379	374.344	2.62639e-34	0.494755	0.111624	2068	37	8	ATTCAGCTCCAGTTAACTGTTGGTGTCCCAGGGCCAGTGGACTCTTCCCG	F
cg25093503	0.558709	374.344	2.17798e-34	0.4861	0.0726092	3288	37	5	CGGAAGTGAGCTAGGGGGAGTTCACCCTCCAACTGAGGCCCAGGCCTCTC	F
cg23936745	0.537762	374.344	2.34993e-34	0.485547	0.0522152	1796	37	1	CGGGGCTCTGAGCAGGGACATGACCCCCTCTGGCGGCTGAGAGGAGAACG	R
cg00570618	0.546847	374.344	4.46486e-33	0.474594	0.0722526	1547	37	8	CGGTTTTATTTAATGTGGTGGCATGTATGCTAAACTACGACTTCAAGAAT	F
cg14928378	0.612687	145.396	1.17785e-11	0.467095	0.145592	1885	37	7	TGTTCCCATCCCTTCTTCTAGGCACAGAGCCAGCTGGAGAGTTTGGAGCG	R
cg15417285	0.55367	150.515	3.95669e-12	0.463082	0.0905879	3863	37	11	CGGTGACGTCTTGTACTTGGCAAACGTAGAATTAGAACCCACTTCTGTGT	F
cg00494183	0.605855	142.556	2.10585e-11	0.46291	0.142945	3167	37	13	CTCAAACCCAAGAACTCTTTTTGGCCTGGGGTTACCAACTATCAAATACG	F
ch.2.58092646R	0.55437	145.744	1.09647e-11	0.457701	0.0966694	2362	36	2	CAGTCATATTTTGGGGCAGTGTGTCTTGAGCCCTAATGTGAGATTTAGCC	F
cg22359781	0.676662	128.249	4.37774e-10	0.451379	0.225284	517	37	11	CGGGTGATTTGAAAAAACCTGGATCCTTCTAAGAAGAGACATGTGGTTGC	R
cg09398856	0.577549	136.282	8.04859e-11	0.450908	0.126641	2490	37	2	GCCTGGACTTGTAGGTTTTCCCCACCAGTTTTCACATGGAGCTGATATCG	F
ch.6.12702243F	0.525914	142.064	2.30455e-11	0.44706	0.078853	3248	36	6	CAGCACTCCTGTTAGTGGCAGCAAATTTGTATGGGTCTGCAGCAACCTCA	F
cg18943134	0.591447	131.272	2.30748e-10	0.446975	0.144472	696	37	2	TGCATCAATTATTTTTCCCAATTACCCTGTTTGGTAGCACTCTCTTAACG	F
cg19821682	0.564929	132.918	1.66434e-10	0.444508	0.120421	5223	37	1	CGAGGAAAAGGCAATGGAGCTACAGGGAGGATTCATTTTATGCTTTTAGC	R
cg06565744	0.526294	137.398	6.3151e-11	0.44173	0.0845649	1118	37	11	CGGCGAGAGTAAAGGAAAGAGCCCATCCAAGTTGGGATAAAAGGCTTAAT	R
cg05447102	0.646356	121.79	1.70116e-09	0.440748	0.205607	1398	37	13	CGGCAATTTGGAATCTGGAAAGAAGGAGTCAATAAGCAAACAGGTTAACT	F
cg08469632	0.506006	139.634	3.91349e-11	0.439385	0.0666206	2797	37	17	ACGTGTCTCTATCCGAGGCAGTATAAACATCTTTCCATTCAAGTTTACCG	F
cg20812988	0.560922	118.355	3.45919e-09	0.42486	0.136062	4567	37	2	AAAAAACAAACTTTGCGGAACCCAGATCCAGCAGCCCAGCAAGGCATTCG	F
cg22245801	0.51688	125.068	8.49235e-10	0.424347	0.0925329	3931	37	12	CGGCGTGCTGTGTATCTCCTGTGCCAGTTCTGTCTCCCCAAGACCCCACC	F
cg19523255	0.467811	131.927	2.0366e-10	0.419523	0.048288	1039	37	4	CGTCTTAATGCTGGAATTTTGCTGAAGAAGTATTTGGGGTTAAAGCATTA	F
cg10911004	0.466159	129.824	3.12143e-10	0.416474	0.0496845	1168	37	3	CGTGGTATTGGGGAAATGGAAGAACAAAGAACTTGGATCTTTAGTTTATA	F
cg11057205	0.73442	104.284	6.70601e-08	0.413816	0.320604	1026	37	8	CAGTATTCTGTGTCATACCGGCAGTAGCCTCATTCATCTCATTTTTTTCG	R
cg22256960	0.470619	125.806	7.2887e-10	0.412858	0.0577611	10530	37	15	TTTTCTGCCCTTTGACCCATCCGTTCTTGCAACTTTTCTTTCCTCCTTCG	F
ch.7.137635968R	0.449121	130.526	2.70565e-10	0.412002	0.0371195	1247	36	7	CAGGATTGTCACTTGGGATTTAAGGACACAAAAGGATAAAAGTGAGGGAT	F
cg16092829	0.596922	104.518	6.4501e-08	0.410351	0.186571	1985	37	2	GTGAATCAGAAATCAATAGCGCTGCCCTAATGGAGACTCCACTCGGCACG	R
cg27410186	0.555988	106.329	4.43453e-08	0.40683	0.149158	3641	37	11	CGAGGAGGTGATGCGCAATGGGGGCCACATATGCCTGGGACACCTACAGT	R
cg23385845	0.495177	113.76	9.28529e-09	0.404001	0.0911765	4660	37	5	CGAGTGATGGTTAGGAGGCTCCGAGGAGCACCAGCCTTAAAACCCACTGC	R
cg02231813	0.49496	111.126	1.636e-08	0.400323	0.0946372	3070	37	6	ATCACTGTCTTTCATGTCCAGAGCCCAACACTGACTCACCGTTGTTAACG	R
cg15157312	0.427543	126.809	5.85224e-10	0.400254	0.0272887	1036	37	13	TCAGGAGTCCACTAAGCAAGCTAAAGCTCTTAGCTCACTCCAGTAAAACG	R
cg09251466	0.469825	115.031	7.02568e-09	0.398728	0.0710969	3346	37	11	CGAATCTCCTGGGAGCAGCTCGGCAACCGGAGCCATAGCGCCACCTACAG	R
cg16993015	0.66138	94.4952	5.45816e-07	0.398641	0.262739	3040	37	11	CGAAGCAGTTAGGCAAGAAGAGGTCCCTGTTATTCACAGGAGGGTCAGCC	R
ch.X.2115742F	0.502075	108.056	3.07596e-08	0.397805	0.104269	1118	36	X	CAGTTAGTTGCAGGGGGAGAGGACAGTTGAGCATCACAAGAAGCAAAAAG	F
cg26017915	0.755983	95.1301	4.76108e-07	0.394909	0.361074	645	37	1	ACCTAAATAAGCTTTTAAAACTCCTTCTTGTTTTTCATTCCAACCAATCG	R
cg21252227	0.833489	102.163	1.03901e-07	0.392109	0.441379	625	37	9	CGTCTCATATTATATATGCCCCCTAGGGACGAAGAACCTGCCTGTGTGGT	R
cg26937808	0.464598	110.087	2.00831e-08	0.390503	0.074095	3436	37	1	CGGCGCGCTACAGCTGGATTTAATGCCTCTTGAAATAGGAATGGCTATTT	F
cg22455527	0.490587	104.498	6.45516e-08	0.38978	0.100808	6586	37	7	CGGGCTTTGGGAAGAGGGCCAGATGCAGGCCTAGAGGTAAATTTCCTTGT	F
cg06163593	0.482148	105.531	5.20676e-08	0.389044	0.0931042	4207	37	10	TGGGGAGGCTCGGCCCAGGCTGACCTACTTCTCCTCAGGCACTGCTCTCG	F
cg00864530	0.490628	100.591	1.45146e-07	0.384021	0.106607	1232	37	14	ACATTTCACTTCAACTTTTAGCTCAGCATTGTAATTTTAGCTCTTCTTCG	F
cg16937583	0.669176	85.3824	3.75961e-06	0.381751	0.287425	5077	37	3	CGGCGGGGATAAATGGAAGGTGACTCCAAGTATACAAGGGATGGTCAATA	F
cg24515283	0.488156	99.3019	1.92005e-07	0.381449	0.106707	5223	37	11	ACAACACACACACTCGCCAGAACTAACAATCTGCCAAGAAAATAGGACCG	R
cg02881374	0.460694	103.501	7.88598e-08	0.380094	0.0805997	9838	37	10	CGGAAGGTCCACCAGGCAAACCTGGGGCCCTGATCTGACCTCCTCACTGG	R
cg14035771	0.570243	86.9308	2.77299e-06	0.377511	0.192733	2707	37	1	GCAGACCAACCCTCTCGGCTGTCAGTGTTTTCCGTTTTCCTATTTTAACG	F
cg00643086	0.446942	101.307	1.24792e-07	0.372798	0.0741445	2530	37	6	GTGTGAAATCAACTCTCTCATCAGCTGAGAACGGAGGCTACAGGGAGGCG	F
cg12343380	0.554779	84.9812	4.10158e-06	0.3717	0.183079	621	37	13	CGGCTTAGCTTGGGCTCAAAGTCCTGACATCTATGTGTACCCATTGTTTA	R
cg22935933	0.468102	91.5365	1.03299e-06	0.364102	0.104	650	37	14	CCCAAATACACTTTCTTAAAATGCTGGCAAATGGTCATTTCAAATATACG	R
cg27495728	0.597875	77.2196	2.0155e-05	0.362258	0.235617	2629	37	7	CGTGTCTCCTTAGGAGACTACACAGCCCGAGGCAGGTGAATTTTCCCGAA	F
cg09988059	0.451334	92.9684	7.61315e-07	0.361611	0.0897233	4960	37	16	GAGGGGCGGTGAGAGCAGACAGAGCCAGCCCTGCCAGAGCACGGGTATCG	F
cg05611565	0.499724	84.9258	4.12138e-06	0.361013	0.138712	3036	37	10	CGTAGGTGTGCTCTAGGGTCACCTTTAGGTTGCTTCAGGAAAATCCCCAT	R
cg19452248	0.451126	92.0066	9.35508e-07	0.36005	0.0910755	2085	37	5	CAATTGGCCTCACAAAGAGCTTGGGTGATGTCTGCCAAAGTACATCTTCG	F
ch.10.9918151R	0.352262	111.826	1.39863e-08	0.352262	0	1444	36	10	CAGGAATTGGTAGATTATCAAGTTCTCCTAGATAATGTCTTTGTGGATAT	F
cg03147592	0.450672	87.0181	2.72549e-06	0.351941	0.0987312	2422	37	12	GGAAGAGCTAGTTTACCCGTCTGGGTGGTGCCAGCGGAGCCGTCAGAACG	F
cg09517106	0.447848	87.1542	2.65639e-06	0.351347	0.0965005	1786	37	1	TCATATATAAAATTTTGCCTTTGTGGGCAACATTTTCAATCACCTAATCG	F
cg22773873	0.539633	75.1283	3.09301e-05	0.350675	0.188957	3631	37	13	CGGGAGTGGGTGTAATTTATTTTTGTTGTGTGTTTGTGTGCATGCACATG	R
cg13580649	0.348184	110.017	2.03241e-08	0.348184	0	868	37	4	AACCACCTATGCTAGTTTCATCTCAGGAATATGTTGCAAAAGTTTTTCCG	F
cg16974873	0.389073	96.3504	3.65312e-07	0.346008	0.0430652	1479	37	10	GTGTACACCATGGGCCTTCTGTCCTCCCAAATAGGGCCAATACAAATTCG	F
cg01802121	0.396154	92.6966	8.07971e-07	0.343224	0.0529301	2016	37	14	CGAGGGAAAAGTTTTTGGGTCTGAAATCTGAGTTAGCAGTGCCCAGGGTA	F
cg26645827	0.606174	66.2314	0.000191777	0.339144	0.26703	2102	37	3	CGGAGCCTCTGAGCGTCTCCACTTGGGAAACCACCAGTGCCCTTTGCTGC	R
cg17815567	0.462108	76.7119	2.24093e-05	0.337291	0.124816	3986	37	1	CTGGTGCCTGCTGGTGGCGGGGCAGCCTGGAGAGGCATGTCATGCCACCG	F
cg01418256	0.660486	64.6347	0.000265125	0.336426	0.32406	1230	37	2	CGCAGGGACAGGGGAAATGTAAACTGTTGCTACAGCCTCCTGACACTCCA	R
cg13925809	0.461406	76.0017	2.59963e-05	0.335811	0.125595	4311	37	9	AGAGTGAGTCACACCTCCTCCTACTCTGCAACTGTCAGTACTGGCTTCCG	R
cg17837330	0.481575	72.4948	5.371e-05	0.334115	0.14746	707	37	8	CGGATATACGAATAAAGTTTGTTTTAATTACCTCCAAGGTATTCCTGGTA	F
cg21816456	0.61208	63.8898	0.000307412	0.333955	0.278125	1500	37	13	CGAGTAAAAAAATCATATCAGTGGTTGTCAGCAGGAGCAAGGGTAGCAGA	R
cg20651758	0.717676	64.9841	0.000245796	0.333397	0.384279	8360	37	15	ATGCGCAACAGGCAGTCTACAAATCCACAAATAAATCGCATCTCAACTCG	R
cg05712938	0.675111	62.9631	0.000369082	0.331737	0.343373	896	37	5	GCCACCATCTTTCAGATCCAGAAGACCATGGTGTAATTTAAATCTAAACG	F
cg17895254	0.410104	81.2719	8.77231e-06	0.330016	0.0800886	6218	37	10	ATTATGCCACATTATACACACCGTGGCAGCACCAAAATTGCTATTAAACG	R
cg13483990	0.406163	81.4327	8.51529e-06	0.328988	0.0771753	7830	37	17	CGTGAGTAAACCATGTAGGATGGAAGTTATGAGTTTCTGCAACTGTCCTC	R
cg11758446	0.692135	62.1428	0.000432166	0.32856	0.363575	1377	37	11	CGCCACCTCTGGGACCAGATGACCACACCTCCCCTGAGGAATCCCTTAGC	F
cg04629182	0.429048	76.625	2.28129e-05	0.327943	0.101105	8772	37	6	CGGGACCACGGCTCTGGGACCAGGAAAAACGCAGACTCTCCAGAGTCAAT	F
cg01750019	0.701802	61.6501	0.000475766	0.326435	0.375367	582	37	13	ATATAATTTTAGGAATGCCAAGCCTCTTAGGTGCAGCAAATTATACTTCG	R
cg23409835	0.432612	74.1773	3.77194e-05	0.32459	0.108022	5260	37	21	CGGCCAGGAGAGGGCGCCTCACTCAGTGAGACATAAATCCAACGCACCCT	F
cg13104187	0.349586	91.7358	9.89651e-07	0.323908	0.0256776	601	37	4	CGGTGATTTGAACATTATAAATATTTGAATTGAATTGTTTCCAGCCCATG	F
cg09927842	0.480555	65.8077	0.000209694	0.320412	0.160143	10247	37	2	TCCTGGCTGCCACACCCAAGGCAGTCTCTGCCTTCTCTAGAGCGAGAGCG	F
cg06161964	0.636364	57.7334	0.00105587	0.319067	0.317297	1646	37	5	CGGTTGAAGGTGATTGATGACTATCTGGAGACCACAGTACACATCATATA	F
cg05211868	0.535005	59.6375	0.000719136	0.316434	0.218571	600	37	4	CGGTTTATGAAGAGGTTACAGAAATTTACCAGGAAAGGTAACGATGATGC	R
cg05783998	0.49352	62.0047	0.000442901	0.314891	0.17863	1126	37	6	CGCTGTCTCACAAAAAAGAAAAGAGAGAGAGAGAAATTCCCCCAAACAGA	R
cg10641483	0.435161	68.0532	0.000132675	0.313755	0.121406	2404	37	12	AACTCGCGTGGGTGTCCCAGTATTTGTCTGTGTGAGATCTGACATCTCCG	F
cg17767057	0.388659	75.7225	2.73723e-05	0.313467	0.0751921	1722	37	5	GCTTCCGATGGCCCTGCAAGTTGATGTTCCTGAGCTCCTATACAATTCCG	R
cg13303464	0.552678	57.2032	0.00116298	0.312752	0.239926	4764	37	10	ACATCCTGCCGATCTAATTGTGGTGCCCCTGCAGCCATCCCGGTATCTCG	F
cg17519206	0.384095	75.8693	2.66875e-05	0.312147	0.0719479	2513	37	5	CGGAAACAGATGCGGAGAGGTTACTCTATGACTTTTATAAGTGTTATAGT	F
ch.5.23861193F	0.339493	86.325	3.10929e-06	0.311804	0.0276895	2103	36	5	CAGGACATTTAACATGAATGGAGCTTTTAGTACTGCAAGTTGCTGTGGGT	F
cg21915998	0.422951	66.2999	0.000189091	0.306895	0.116056	2192	37	2	GACCACTATGATACCTTGCTGATTCCACATTCTCTGATTTTATATTCACG	F
cg25805521	0.380386	72.907	4.93319e-05	0.305736	0.0746501	1186	37	6	TTTGGCAATGCAAAATACCCATAGCCCTAGCAGGTACAGGACAGCTAACG	R
cg06859969	0.38128	72.0069	5.93969e-05	0.304458	0.0768217	5211	37	4	ATCTGCTGGACAACCGCTCAGTGTTTCCTTCCAGCTCAGGGGCACTCTCG	F
cg18154283	0.385413	70.4454	8.17623e-05	0.303067	0.0823463	1673	37	2	TTCGGTGGTGGGGCTCCTCCTGTGGTCAGGTCACTGGGATTTCGAATACG	R
cg20993222	0.546673	53.2026	0.00256087	0.301815	0.244857	1407	37	6	CGGATCTCTGCACAAGCCACAGTGGTCCTTCTAAGGAGGTAGACAGACCT	R
cg02963550	0.385123	69.4075	0.000100461	0.301083	0.0840401	1197	37	12	CGGGGGGACTTTACCCCCAGGATGGGGAAAAGTCACCCACAATTCAAGCA	F
cg19809942	0.347644	77.2922	1.99519e-05	0.301068	0.0465763	2777	37	11	GTTCTGGTTTCCCTCAAGGAGGAGGCACCCCAAGCGGGTTTCACATAACG	F
cg24663419	0.445211	60.3605	0.000620691	0.300557	0.144654	695	37	2	GGTTTGTCATGGGCTTTCTTACCACAACAGCCTGGATTTGATTCCACTCG	R
cg15400401	0.513745	54.2563	0.00208744	0.300114	0.213631	1646	37	4	CGGACTCATCTCCCTGGGGGCCACCATTCAGCCTGATCCGGAAGGAAGGC	F
cg22293500	0.385641	67.8948	0.000137124	0.298466	0.0871747	5280	37	3	GGGCCTTTTCCAGTTGGATGACAGTCACGAAACCTGTTCCTCCAAATCCG	R
cg22027865	0.35438	72.3651	5.52304e-05	0.295437	0.0589431	884	37	8	GGCAAAAATACCACATCTTCTCCATATGGCCTGACACATTCCTCAGTACG	F
cg27138390	0.418461	59.6781	0.000714386	0.292084	0.126377	5621	37	X	CAAGATCATTGTCCTCTCTGGTTCTAGGATGGGGGTCCACAGGCCATACG	R
cg26844180	0.453175	55.6449	0.0015852	0.291855	0.161319	3235	37	16	CGGCAGCTGAATTTGTGCAAATGCGTTCGGGAACACTTTATCACCCAAAT	R
cg26435575	0.411839	59.2322	0.000783088	0.289287	0.122551	2095	37	5	CGACTCTGAGACTGAGGGTTAGAGGACAGAATGTTAAGTGATGGGTAGGA	R
cg10310168	0.336622	71.5536	6.54232e-05	0.287254	0.0493682	3303	37	1	TTAATTTTCATGCAGTTGATCACCTTTTCTTTTATGAAATAATTTCTTCG	F
cg22501604	0.392926	59.9708	0.000673357	0.285282	0.107644	6533	37	4	CTATATGTATTTTATGAACTCCCAAAGCTATGCATACGAATCTTTCATCG	R
cg15357075	0.284908	84.5608	4.41279e-06	0.284908	0	554	37	11	AAGCTTATCTGATCTGAAGGACAGGCCCCAGGGCTTGCGTTGTTTTTTCG	R
cg04587424	0.383584	60.72	0.000576993	0.283908	0.0996758	1134	37	2	CGAGGGAGCTTCCTCAAGCTCCTCCAGGGCCTTGATGAAAACCCTAGAGC	R
cg04653913	0.381717	60.9804	0.000545714	0.283839	0.0978788	11026	37	16	AAATAACACTTACCTACCGGCTTCCATTTACTTCCTTCCATGCCCTGTCG	F
cg23451291	0.350234	66.509	0.000181105	0.28359	0.0666439	5767	37	7	CGGAGAAACCACCAGGGGGCAATAGAGCCCAAGGATAGAGGAGCAAGGCT	R
cg22872553	0.687536	46.1179	0.0098104	0.282485	0.405051	969	37	1	TATAGACTGAGGCCCATAGCCCAGGAGGAGTCTTTCAGAGAGGTCTGTCG	R
cg20513842	0.316609	73.4764	4.37912e-05	0.282323	0.0342857	1475	37	18	CAGGCCTGCCAACAAACTCTAGTTTCTCATCTCAGACCTCAATTATTTCG	F
cg25071349	0.351528	65.5429	0.000218562	0.282301	0.0692277	2399	37	18	CGGGCGATTTCTGCAAATGGATGGAGTGTTTCTTTGCCAAAAGAGGGAAA	F
ch.5.115380F	0.31151	74.3194	3.66541e-05	0.281525	0.029985	3902	36	5	CAGTTCCCAGATTCCTAACAGCAAGGTGTGGCCATATGGCCAAGTGCTGG	F
cg23915197	0.339373	67.5523	0.000146841	0.281402	0.057971	1901	37	11	CGGGAGTTTTATTCTCTCGGACAAGATGAACCAGGAGGACTCTAGACATG	R
cg06462964	0.408019	55.9413	0.00149674	0.281086	0.126933	1129	37	6	CGACCAGGGAGTGACCAACTCTGAGGATGAATTCCACCTAAAGCCTAACC	F
cg11091397	0.417288	54.789	0.00188095	0.281026	0.136261	788	37	8	TTGTGAGGGTGCGTCTGGGAAATCACGCAGCCATTGGGATACAGGCTCCG	F
cg21383592	0.458007	50.43	0.00438052	0.280261	0.177746	5526	37	4	CGGGGGAAGTGCAGATGTATTTTGTGATGTGCAACCACAGATTTCAGAAG	R
cg19961312	0.401312	55.6112	0.00159562	0.278469	0.122843	1349	37	3	CACATACCCATGCTCCACCACAAACCGGGAATACTTGTTAAGCTTTTTCG	F
cg00380860	0.463664	49.2659	0.00541944	0.278442	0.185221	2972	37	3	CTGGGTAGTAGCTTACAACTTCATGGGAACTGCCACTGCAACTCTGCACG	F
cg08162976	0.548937	44.3495	0.0138054	0.277029	0.271908	2342	37	2	TCCCAAGAAAGATTCTTAGTGTTGACCTCCCAGCAAGCACCAAGCATTCG	F
cg07799277	0.348025	62.0868	0.000437145	0.274585	0.0734399	2528	37	5	CCCTATGGATGGAGGGTTCACGTTTATCTACCTTCAGACTGCTCTACTCG	F
cg00838756	0.347114	62.0748	0.000437717	0.274236	0.0728782	984	37	15	CGGGGGTTTTCAATCAGAGGAGAGTTGAGATAATCAGAATCTATCAAGAA	R
cg16037200	0.745073	45.9251	0.0101799	0.273198	0.471875	2140	37	15	CATTTTCTTCTAAGTCTTCCACACACAGCGTGGGAATGTGTGGGAGGCCG	R
cg25067727	0.398482	53.3074	0.00251089	0.272517	0.125965	1972	37	14	GTTTTGTTTTCCAATCCTGCCCCTTCTGCATTCACTGGTTTCTTTCCTCG	F
cg02483593	0.600515	42.0033	0.0217589	0.27239	0.328125	3740	37	1	GTGTGGTCCATAATCTCCTCTCGGTGAAGGTTACCATTGCTCCTCTCTCG	F
cg04914357	0.393552	53.1244	0.00260168	0.270701	0.122851	3099	37	11	CGCAAATCTCCACTTACCATGACAGGCATGAGGATGGAATGTCCTATCTC	R
cg13502545	0.403382	51.6085	0.00352188	0.269961	0.133421	2186	37	15	CGAACATGGGGGAGAGGATAAATAAAGGAGTAAAAGCTGGCCATGGCAGC	R
cg27413603	0.449815	46.9004	0.00846565	0.269408	0.180407	3636	37	2	CGGAACTAAAAAGCCCCAGGGTGTTGTTGGTTGCGAAGAAACTATGGCAT	R
cg19131272	0.398084	51.8643	0.00334499	0.269098	0.128986	590	37	13	TCTCAATGTATCTCCCAAACATTCCTTCATATTTTGGAAAGAACCATTCG	R
cg00910827	0.418259	49.3368	0.00535686	0.268392	0.149867	654	37	13	GTGAGGCCTGGGAGCCTGGGGCTGCTCTGGAGGGAGGTGCTGTTCCCTCG	F
cg06529600	0.402958	50.8548	0.00405304	0.268074	0.134884	975	37	6	CGGGACACTGACATTGTGATGAGTCCATGTCACTTGACATGTAGAATCCC	R
cg01882535	0.422553	48.5574	0.00621003	0.267514	0.155039	1577	37	11	CGGGGTTTTGCATGTGCCGGATTTAGAATAAATATTTCCTGGGGCCAATT	R
cg23897613	0.415892	49.1585	0.00552911	0.267358	0.148533	2593	37	6	GTTGCAAATGACTAGAAACACTGTCAGAGATCTCGACACCACCACAATCG	R
cg27660756	0.407947	49.9925	0.00473626	0.267346	0.140601	1863	37	19	CGGGTAATTTGTTTTTTAGTGTAATTGAGCTGAAGGAGTTCCTTATATAT	R
cg20983032	0.331106	61.3687	0.000503286	0.267028	0.0640777	4020	37	19	AGTGGCTTTCAAACTTTTCTGACCATGACTCACAGTAAGAAATCATTTCG	F
cg26278813	0.338469	59.923	0.000679867	0.266998	0.0714711	8295	37	3	CGGGTTACCCGGCCAGGCCTGGAGAACCCAGGTCTAAACAGATGGGACTC	F
cg15220048	0.322845	63.0085	0.000366344	0.266906	0.0559387	1205	37	3	TGTGACTTTACTTTATCCTGACAGAATTCTCGTAGTATTTTCCCAAATCG	R
cg16924753	0.34293	58.97	0.00082623	0.266749	0.0761803	832	37	11	CGGAAATATCTTTAGCTAAGTGCCTCCAAAGGTATAAGATGGGACACAAA	F
cg16719758	0.665282	40.8297	0.0271036	0.266611	0.398671	1104	37	11	ACCCAGTTGCTAGAGGTCGGCGGCAAACTTGGCTCCATATGTCTCAATCG	R
cg18934496	0.426638	47.2077	0.0079485	0.265064	0.161574	4449	37	6	AACGATTTCCGATTACCACTGTCAAGCTCACTACGGGGGTTACATAAACG	F
cg03613942	0.337088	58.941	0.000830648	0.264596	0.0724926	907	37	5	CGAGATACAAAGAGTAAGTGTCTTGCCCTAGGTCATCCAGCCAATGAACA	F
cg20677982	0.880904	58.305	0.000942709	0.263981	0.616923	14649	37	10	CGACAGTGGTGATACGATTACCGGACAGCATGAGCGTGTTTCTGGGCCAC	F
cg06024099	0.316303	62.7452	0.000382897	0.263871	0.0524321	1483	37	6	TCAAATACAGACTCACAAGAAGTCCCCAGGCTTCTTTTTGATCAAATTCG	R
cg06234063	0.355968	55.2897	0.0016959	0.263782	0.0921862	8513	37	12	CGAGCCTGGTCGTGCTAGGCAAGGCCCTTCCCACTGTCAGCCTGTGTTTA	F
cg05556535	0.266537	75.7911	2.71149e-05	0.263417	0.00312013	541	37	6	ATGAAGTTTCTCTAGTTTAATTTCTTTCCTTCTACTAGATCTCAACCACG	F
cg26567163	0.568086	39.444	0.0353783	0.262701	0.305385	1367	37	10	CGGAACAAAGATAAGAAGTGCTATTCCCTGGGATGGAGGGAAATATCAGT	R
cg05893029	0.363454	53.5048	0.00243163	0.262421	0.101032	1256	37	8	CGAGTTATTTTAAAATATAAAAGTAGACTTCTAGTAGGAATGTGACTGAG	R
cg13376199	0.423391	45.933	0.0101698	0.260996	0.162395	3958	37	8	CGAGAAGAGAAGGGAAAAGACAAGAGAAACTAGCCACTGACTTTGAAACG	R
ch.21.33444458F	0.283978	68.901	0.000111478	0.260834	0.0231439	4264	36	21	CAGCAAGTAATACAATTAGTTTGGTTTTAGTTTTGGGTTTTTTGTTTGTT	F
cg14422498	0.35999	53.2584	0.00253381	0.260776	0.0992135	6512	37	9	TGCCAATCAGTTATCGAGCACCCCAGGCAGGGAACTCATAACTTCCCACG	R
cg15010554	0.413583	46.5198	0.00909346	0.260155	0.153428	4130	37	6	CGCAGGCTGTTCACGTGGCTTGGAGGAGGAGATGACCCACCCTTAATAAA	F
cg25144893	0.827731	49.0733	0.00562806	0.25962	0.568111	1192	37	1	AGATTAGAAGGGACCCGCCCGGAGACCGTGTGGTCCATAATCTCCTCTCG	F
cg06142341	0.5	39.9643	0.0319987	0.257981	0.242019	3189	37	2	TTTTCCCAGTTAGTGTTTCCCCTTTTCCCAGGGGGGTTGGATCTAAGTCG	R
cg12757155	0.823903	48.1011	0.00675546	0.257857	0.566046	2209	37	18	ATTTACCATCGTTTCTACTTTCATTCATTTAGTGGCTTCCAGCCCTCTCG	R
cg12616434	0.39306	47.5089	0.00754578	0.257326	0.135733	3650	37	2	GGTCAGCAGGGCGAGGGTCCCACGTGCCACTTGCCATATAATTGCAGACG	R
cg05152116	0.725742	40.1668	0.0308028	0.256737	0.469005	1126	37	10	CGAGAACAGCATGGTGGAACTGGCCCCATTATCTGATTACCTCCACTTGG	R
ch.2.225756826F	0.320103	57.8381	0.00103743	0.256182	0.0639205	2012	36	2	CAGGTTGGCATAAAGATGATGTCAATTTTATGTAAATGTCAGGGGAAAAG	F
cg19697042	0.347254	52.849	0.00274481	0.255713	0.0915409	4073	37	15	CGGGGCTGTTTTGCCTCCCTGGGTGAAGGATAATTTGATACAAAGCTCCC	R
cg15878101	0.764308	42.0473	0.0215852	0.255422	0.508886	1588	37	18	CGGGGGAGAAGTTTCAAGTATAACAAAGGCCAGAACCAGAAGAGTATGTA	R
cg16711650	0.369475	49.4407	0.00525011	0.255189	0.114286	1790	37	1	AAATCTGCATACATTTCAAATGACCCAACAATATTTACCTTAGAGCTACG	R
ch.8.2104015R	0.388753	47.0457	0.00820823	0.255012	0.133741	1044	36	8	CAGGCATGAGCCATGATGTAAGGCAGTCTGCCAGATCTTGACAGCCATTT	F
cg25515758	0.70718	38.8577	0.0396772	0.254909	0.452271	3137	37	19	CGAGTTGATGCCCCAGAGTAGGTGGCCAAAGTTACACATGTCCAGTCAGG	F
cg16952362	0.342857	52.9557	0.00268992	0.254459	0.0883978	1891	37	18	CGAGAAAATACAGGATCCTGTCGGAAACGTTAGGGGTGAATTATTGATAA	F
cg03553826	0.429815	42.7551	0.0187944	0.253875	0.17594	565	37	3	CGGTGTGACCTAGTTGAAGAGCTCCAGACATAAAAATTCAGCCTTCCCAA	F
cg14954582	0.327325	55.1589	0.00173956	0.253572	0.0737538	1866	37	5	CGCCCTCCACCTGGAGCCCTGACTGGAGAGGGTGTAATTAGAGCGCTCTC	F
cg13356792	0.302456	59.7002	0.000711747	0.252821	0.049635	6065	37	2	CGTCCTGAGGGACAACATGATGCAGTAAATGTCAGGATAAAGGTGTTATG	R
cg13366863	0.294513	60.8909	0.000555505	0.251747	0.0427662	6494	37	5	CGGCCCCCACCTCTGTGCGAGGGAGCTCGCCACTCCCTGACATGACTGTT	F
cg18135132	0.335587	52.7016	0.0028242	0.25143	0.0841569	6376	37	11	GGGCAACATTCTCACTTCCCCCTCTCCATGAGCGTGACCAGTGGGTCTCG	R
cg01855118	0.359283	49.0049	0.00570664	0.251066	0.108217	2127	37	6	CTCTCTCCTCTCCTCTCTGTTTTTTCCTTTTTCTCTTTTTAAACAAGTCG	R
cg00369852	0.350615	50.1662	0.0045908	0.250954	0.099661	1375	37	7	ACAAGACACATTATCCTTTTAATTACAAGCTGTAGACAGGGCCAACTTCG	R
cg17557160	0.360247	48.8044	0.00592649	0.250902	0.109345	13865	37	7	AGAGAGAGCCCTGAAGGTGGACGTCGCAGTCTTCACTCAATCAATCTCCG	R
cg19190900	0.3898	45.0949	0.0120865	0.250406	0.139394	1220	37	2	CGTCTGTTGGGAAGTGAAAGGAAGAAAAGGGCAAAGTTAAGCAAGAGAGT	R
cg01608304	0.491525	37.919	0.0473471	0.250291	0.241235	1811	37	16	CGAAGAGTACCAGTGAGAGGTAAGGAGAAGGCAGACATATCTACTTGATC	F
cg13476058	0.287043	61.5806	0.000482744	0.24985	0.0371932	2508	37	6	AAGCCAGGAACTGTAAAACGTTCACCTTTGAAAGGTCCCACCGAGATTCG	F
cg12495503	0.269979	65.7878	0.000209623	0.249502	0.0204778	12792	37	6	CCCCGCAGGGGAGACTGTCGAGACAGGCGACTTTAGCCAACTAATGCTCG	F
cg18532131	0.356629	48.5559	0.00620644	0.249206	0.107423	3847	37	5	CGGGCTGATTTGTTGATAAGCGGCACCCTCTGTCCATTGTGACGCTTCAA	R
ch.3.87020266F	0.291203	59.7783	0.000700013	0.248384	0.0428189	1021	36	3	CAAGAACTAAGACCAAAGCCCAAGTTTGAGCTACTTGAGTGGAGGGCTTA	F
cg21427902	0.40894	42.3697	0.0203015	0.248047	0.160894	795	37	12	CTCATTCTTATGGTCAAAGGTTATCTCTCCTCCTCCTTGCCCCTGACACG	R
cg02883604	0.426509	40.9372	0.0265844	0.248025	0.178484	1536	37	4	GTCTCACAATTTCTTAATTTTAATCTTTCCCCAGGGTAATTATGATTTCG	F
cg24826784	0.453709	39.1081	0.0379549	0.248011	0.205697	2603	37	6	CTTTGTGGACTCCTTCTTCCTTTTGCTGTTGGACCTGAGCCTAGCATCCG	R
cg06771188	0.372253	45.9163	0.010184	0.247599	0.124654	1344	37	6	CGGAGGTGGAGCCCGGCCTTAATCCTAGTTTTAAACCTGGGACCTTTTGC	F
ch.13.78755175F	0.350193	48.605	0.00616496	0.24729	0.102902	1416	36	13	CAAGAAAAGACCATGGCAGTAGGTTACAGAGTGCTCAGTCTGGGCTTTGA	F
cg08607533	0.400704	42.7527	0.0187908	0.247082	0.153622	8818	37	12	CGGGGCCCACCCTGCTCCTGGATTCTGCCCCAGTTCCGGATCCCAGGGCT	R
cg03470207	0.343279	49.289	0.00540089	0.246605	0.0966744	2486	37	6	GAGAAAGTGCGCACTCCCAAAACTGGTGGAGGTGCCGGGGATTGAACCCG	F
cg07278165	0.287783	59.2149	0.000785147	0.245952	0.0418307	1932	37	6	CCCAGCACTTCAGTTCTGGGTGCACCAAAATGCCAAGTCACTTCAGATCG	R
cg12856114	0.318826	52.7202	0.00281519	0.245523	0.0733025	6380	37	7	TGCCTTTGCTGGTGTTTTTCCCGCAGCAGGTGGGTGGGACTGAGCCAACG	R
cg14521115	0.367031	45.6708	0.0107321	0.245484	0.121547	2615	37	9	CGGTTTTAAAAGGGAAACAGGGCATAGAGGTTCAGAAAATTTGCAGCCTG	F
cg18031930	0.32103	52.288	0.00306979	0.245427	0.0756032	1765	37	4	GTTTGAATGGAGAATCACAAAATCATATGTGCCTTAACCCCCATCTATCG	R
cg18572200	0.374834	44.6709	0.0130735	0.245234	0.1296	525	37	6	CGGGCAATTTTCTTTAGGAGAAAAGTATCTAGATCTAAGATTCATGTTAT	R
cg02044222	0.45	38.2937	0.0442899	0.244833	0.205167	558	37	5	CTCTCTTTTAATAGTAAACGTTCTGCCTGCTTAGTAGTTATGTTTTTCCG	R
cg02614217	0.788161	40.8646	0.0269411	0.244637	0.543524	2301	37	4	GAGTGCGCTCCGTTCAGAGCAAAGGCTCAGGAGTGAGGCAAGCTGGATCG	F
cg11022928	0.765827	39.1571	0.0376255	0.24446	0.521367	1421	37	2	GATAAATCCTTTGTTAAGGTGAATAACCAAAATAACCCTCCAGTAATTCG	R
cg15647296	0.322594	51.3016	0.00372498	0.243921	0.078673	2010	37	11	TGTTTATGTTTTTGCCCCATGTTCAGAGTCTGACCTCCAACAGACTTCCG	R
cg16622517	0.301417	54.6144	0.00194223	0.242788	0.0586288	2015	37	4	ACACTTTCTCTTTGATTAGGCTTTCCTCTTTTGCAAGCTAATATCACTCG	F
cg16627836	0.322227	50.722	0.00414939	0.242563	0.0796646	1808	37	2	TTAATTTCCTTGAGTCACTGAATACCTTTATCTACCTTCTGCCATAAACG	R
cg23262094	0.315461	51.3891	0.00367344	0.241545	0.0739161	1307	37	1	ACCTGGCAGGCACCATCATAAGTGCTTGCTTCTTATACATTAACACTTCG	F
cg09091657	0.388022	41.5206	0.02371	0.240557	0.147465	3372	37	8	AAAGGATTTACATCCACGAAGTCACCTAATCATTTTGATGCTTCTCACCG	F
cg09268729	0.28483	56.9103	0.00122865	0.240526	0.0443038	848	37	7	TTATCCTTTTAATTACAAGCTGTAGACAGGGCCAACTTCGAAGGTCTTCG	R
cg09948015	0.325719	48.2426	0.00661007	0.238391	0.0873274	2362	37	7	TTGACTCACTCTCAATCTCTGATCAGTAGAGACCTGGGTGTAGACGATCG	R
cg21942532	0.238032	68.1029	0.000131393	0.238032	0	689	37	13	CGGAAATAATTTAATGTCTGTTAGTGGGGATGGTTCAACAAATATTTGTA	F
cg20388967	0.325111	47.8525	0.00708971	0.237316	0.0877952	2907	37	3	CGAGGGATGTGAGCCCACAGAGAAAAGACCATGTAAGGCCACAGAGAGAA	F
cg05892030	0.327381	47.4333	0.00765143	0.237147	0.0902339	2593	37	14	CGTAGCAGAGAATAAACAGTGAGAGGGGAGGTTCTCTTCTATATTGACTT	R
cg09242288	0.357183	43.4703	0.0164202	0.237142	0.120042	858	37	4	TCTATAAAAATCAAGGCGCCAATATCCACTCTGCCTTTTGTAAGGCCTCG	F
cg11310299	0.284785	54.9245	0.0018317	0.236795	0.0479902	9652	37	12	CCAGTTCTAACACTAGGGCTTTGTACAAGCACTCTTCTAAACAAAATCCG	R
ch.9.10784434R	0.295387	52.7537	0.00279662	0.236791	0.0585958	5583	36	9	CAAGCAGTGAAGTTGTGTTGGTTAATGATAAGTGTCAAGTTGACTGGATT	F
cg00012126	0.383226	40.3466	0.0298094	0.236123	0.147102	2592	37	2	AGTGTCCATTCCCAATCACTTAAAAGAGGCATTCATATACTTTGAAAACG	R
cg23287952	0.376623	40.0718	0.0314017	0.233652	0.142971	1152	37	11	CGTGCCGTTTGTGGCTTAATTATGGAGGCATATGTTAAACACCTTTATGC	F
cg05236591	0.336525	44.4394	0.0136067	0.233192	0.103333	6471	37	14	CGGTGTTGATGTAAGAATTTCAGATCTTTGGGTACAAGGGCGACCCCCCC	F
cg07133930	0.333117	44.4415	0.0136213	0.232107	0.10101	3563	37	10	ACTTGCGGCTGATGACAAGGCACAGCAGCCTGGGAATTACACAATCTCCG	R
ch.X.112118442F	0.30818	48.1559	0.0066948	0.232051	0.0761285	2514	36	X	CAGTACTGGAGGTGAGGAGTGATGACTTCTTGTGAGATATGACCCTTTTC	F
cg02931642	0.328128	44.1744	0.014274	0.229857	0.098271	4469	37	3	CGGAGGTGGCCCAGCAATAGGTCTGCTCCCCTGGGGGTATTTGCCTGGCA	R
cg13173260	0.290116	50.1965	0.00456791	0.229618	0.0604982	2148	37	6	AGGAACGAATTTTTCCCACATTCAGAGGCCAAGCCAGGAACTGTAAAACG	F
cg18355562	0.282227	51.6551	0.00349526	0.229456	0.0527705	658	37	7	CGTGTGCTGTAATTCTAAGGAAAACATTAGTAGCCTATTTTTAGCAAGTA	F
ch.8.25340112R	0.322243	44.3642	0.0137801	0.228371	0.0938722	667	36	8	CAGCATATTGGATGAATTCATAGACCATATTTGTGATGGTTAATACTGAA	F
cg10405610	0.307322	46.4315	0.0092337	0.22797	0.0793524	4903	37	6	CGGGTGCTGGATTCTTGTTGAGATGAGGAAACAATGCCTTTGGGGGTAGA	F
cg08486507	0.362439	39.0382	0.0384731	0.227022	0.135417	2300	37	16	CGACCTGAATGAACCCAGAAGCAGATTCTTCTGCAGAGCCTTAGCTGGCT	R
cg21072251	0.331268	42.5527	0.0196051	0.226949	0.104319	2910	37	5	CGGTGTCATGTTCCTGCAGTTCTAGTCTAGGGGATGGAATATTAACCTGC	R
cg25026904	0.297187	47.605	0.00742609	0.226866	0.0703206	1834	37	4	TGGGGAATGGTGGTTCTCTGTTTTCTCCTTAGCTAATGTTGACTCTTTCG	F
cg00512658	0.372139	37.8417	0.0480241	0.226266	0.145873	942	37	11	CGGTGAGGATCCTTAGAAGAGACAAAACATGGCAGTGTCCATGTAGAAAT	F
cg18634665	0.276631	50.7562	0.00412098	0.225453	0.0511779	4824	37	5	TGAGGGTTGTGGGGGCTCTCCTTTTACAGCTAGGGATCACTTGTCGAACG	F
cg02824604	0.310992	44.6418	0.0131405	0.225213	0.0857788	786	37	12	CGTGGATGGATGGCACAGACATTATACCAAGTGAAAGAAAACACAAAAGC	F
cg09303847	0.299587	46.0836	0.00987187	0.224437	0.0751495	2242	37	6	CGTGGTGTGGGCATTTATTTGCCTTGGAAACTGCCTGGGATCAGAAAAAA	R
cg23068717	0.299766	44.759	0.0128821	0.221554	0.0782123	5807	37	14	CGGGTCAGTTACCATGACAGCTGGAAAGCTCTCCTGGAATCTATGAGTTT	F
cg09838287	0.269748	50.1028	0.00464924	0.221396	0.0483517	2175	37	5	GCTGCCCAGGGGCAGAGTTGGGGCTGGCCAGAGGATGTGAATACAAACCG	R
cg04448014	0.345512	38.6917	0.0410433	0.221335	0.124177	963	37	10	CAAATGGAAGCTAGCCCACACAACTAAGATCTATTTGCTTTAGGGACACG	R
cg09773586	0.316924	41.8961	0.0221767	0.220725	0.0961995	1584	37	12	ATAGAGTTCACATCTTTCTTTACCAACTTGCCTTTCCCAGGAAGACATCG	R
cg17189477	0.323402	40.3354	0.0298465	0.218947	0.104455	1202	37	6	CGAGTAAACAGAGGCTTGGAGAAGTTAAAAATAAATTGCCCTCAGTCCTA	R
cg01622465	0.272002	48.1648	0.00668711	0.218421	0.053582	8373	37	19	GGGCCCAGAGCTCCATCTGAGCATGTGCAGGCTGCGGGGTGTTTCCTTCG	R
cg18927604	0.221761	60.5249	0.000601815	0.218333	0.00342759	1067	37	12	TATCCTATAAATGATTAATGCTAATGTCTCTTTTTTTCTCTCTTAGCTCG	F
cg13284152	0.33584	38.1226	0.045759	0.21699	0.11885	5083	37	6	CGTGGGCCCGGGAAAAGGCCCCCAACCTGGTCTCACCAGATTTTCCTCAG	R
cg14659698	0.248303	52.1918	0.00312854	0.216388	0.0319149	4976	37	11	CGTGGCTCTCCAGTCTCTTTCGGGGACTCGCCCCTGGCACCCACTAGATG	F
cg17798070	0.930503	53.3982	0.00247541	0.21506	0.715442	1629	37	1	CGGAAGCCCTCCCCTGAGCTACCTGAGGGTAGGTATAATACCTTATCTCT	F
cg10666248	0.274933	45.6047	0.010879	0.214239	0.0606936	592	37	11	CGGAGGATTTTTAAGGCAGAGGAACTGTTTCATATGATACTATAATGGGT	R
cg17880050	0.276967	44.8561	0.0126475	0.213409	0.0635581	3267	37	7	GGGGGGTGATACAAGTTTTCCACCCGCTTTAGGCTGAGGCCCTGTAAGCG	R
cg27596172	0.244323	51.186	0.00380968	0.212808	0.0315151	725	37	8	GCCGGGGTCCCTCTTGCCTGGCTCTGAGGGTGATACTCTGAAGACTTCCG	R
cg13992911	0.302549	40.1506	0.0308568	0.211709	0.0908395	3819	37	5	CGGTGCAGATGATTCATCTTTTGAAGGCGCTCAGAATGATGGCTGAGGAT	F
cg16944964	0.241986	50.7599	0.00412165	0.211004	0.0309815	11423	37	2	GGTGAAGAGGTTCGCCCAAAAACACCTGCAGAAGACGCTCCTCTCCCTCG	F
cg04664309	0.25	48.5149	0.00624818	0.210167	0.0398335	3264	37	6	TTTAAACATTTTTTCTTCAAGTGGTAAGACCAAGTACACATCCCATTTCG	F
cg04789495	0.247813	48.3265	0.00650143	0.208885	0.0389286	2700	37	6	CGGGAGGAGAGAAAAAGGCCCTCCCACAAGCAGGAGAAAACCCACAGAAG	R
cg18551129	0.208547	58.4458	0.000917458	0.208547	0	787	37	14	TTAAAATTAAAACCATATACTCTACGGAAGATGACGTCATCACAGATTCG	R
ch.10.69843199R	0.287963	40.7399	0.0275954	0.208127	0.0798357	5499	36	10	CAGGTTTGTATGGCCTGAAAAGTAAAGCTCCATAGAAGAGAACCTGGGGA	F
cg02336697	0.2221	53.7774	0.00229918	0.20742	0.01468	1603	37	9	CGTTCTGCCAGTAGGAGAAAAAAAATAACAGCAGATGGGCCAAGCAGAAG	F
cg14050129	0.2185	54.6905	0.00191518	0.207276	0.0112245	8720	37	7	CGCGGGGTCAGTCATGGCTTTGGCCTCCCTGGCACTGCTGTGGTTTGCTG	F
cg11206788	0.279051	41.6457	0.0231488	0.207051	0.072	900	37	11	CGGGAAGACATGAAAATGAAGCAATAAATGCTGTTAGACGCCAAGTTCGG	R
cg06436573	0.257935	44.9773	0.0123486	0.206294	0.0516403	1546	37	1	CGTGTGGTGCAATGTGTGTTCAGTGTAGGCAAAAACTCTATTTCTCAAAG	R
ch.16.17742437R	0.264959	43.4168	0.0165491	0.205727	0.0592319	4509	36	16	CAGGATTCTTGCTAAAAGTGGGCCTGGAATAAGGACAAAGACCAAGGTCA	F
cg22372668	0.269311	42.5027	0.0198035	0.20538	0.0639305	1167	37	1	CGTGACCAAAGCTTAAAGTCATAAAGAATGGAGGCCAGGTGCTATGAGCT	R
cg11905850	0.290891	37.8065	0.0483568	0.202002	0.0888889	2510	37	8	CACAGACTATTCAATTGTATGAAAATACGACAGTTCCATTTCATTACTCG	F
ch.13.90716753R	0.25291	43.2285	0.0172181	0.200636	0.0522732	4453	36	13	CAGTACTTATGTGAACTGAAGGTTGTAAGCCCTGGGATGGGGTCTGATAG	F
cg03581311	0.199913	55.6927	0.00157161	0.199913	0	1478	37	4	CGTGTAAGCTCCTTTTATTAAGTCCAGTTGTTACTTTGAGCACCGTCTGT	R
cg26310913	0.280592	38.0026	0.0467553	0.19898	0.0816126	1934	37	1	CGGGAAGTTCCAACAGGTGGGAGAATGCAGATCGCCAGCCTAAAAGAGAG	R
cg27081103	0.256116	41.52	0.0236968	0.198202	0.057914	3716	37	16	TGGGTTAATTTGCCCGATACACAGCAGAACTCTCCTGTTCCTGTAATTCG	R
cg07576931	0.896294	40.8375	0.0270915	0.196723	0.699571	1531	37	8	CATATCATTCGTCATTGCAGAACATCTACGGGGCTTGCCAAGAAAATACG	R
cg21238234	0.227494	46.117	0.00980413	0.195978	0.0315151	3200	37	15	ACTTAATAATACACCCACATGGGCTCCCTCTGGCTGGTCATCAGGAATCG	R
cg25273427	0.210904	49.7929	0.00490648	0.195323	0.0155807	606	37	X	CGTCTCCCTAAACCCCACGGAGATTCAGGCCACACTGCTGGGCACTCACA	R
ch.2.22557879F	0.217511	46.826	0.00859726	0.192955	0.0245568	6782	36	2	CAAGAAGCAAGAAAACTTAGTGAAATAGGAGGAGGCCATGGCCTCAAAGG	F
cg10763953	0.227418	43.7931	0.0153828	0.191403	0.0360144	733	37	7	ACCTGTACAATAAGACCTTCAATGTACTCTTCATGTAGTCCTAGTATGCG	R
cg00376625	0.245888	40.1604	0.0308282	0.191269	0.0546194	5063	37	10	CGTGTCTGAGTGTAAAGGGAGAATTTGTGCCAAGAATTACAGTCGCAGGG	R
ch.4.6573835F	0.233032	42.3477	0.0203898	0.190806	0.0422265	3026	36	4	CAGCACCCAGTTCCAGCCCTGTGCCCTAGGCAAACCTGCTGGTGAGGGCT	F
ch.3.36228213R	0.244089	39.8126	0.0329426	0.189805	0.0542838	8724	36	3	CAGCTGATTTGGAGATGGCACATGAGGCAAAGCCCAGGGGCAGCCCTGAT	F
ch.4.43528094R	0.229946	41.8544	0.0223272	0.188523	0.0414233	3666	36	4	CAGCTGGAGAAAAAGGAAGAAAAGTACACTTGGAAGAAGACCAAGCAGAT	F
cg07748583	0.235228	40.2423	0.0304324	0.187261	0.0479675	7280	37	7	TATGGGATAATAAAAATCCCGACGTCAGAGCTAAGGAATGTGACCTTCCG	R
cg16286844	0.235573	39.4616	0.0352575	0.185708	0.0498652	2868	37	12	CCTGTGGGTGCTCAGCGGGAGGTTGCTGAGGGATGCTTCGTGACTCAACG	F
cg16345259	0.239423	37.8386	0.0480295	0.183597	0.055826	2981	37	10	AGAGTTATATTTTCCTCCAAGAGACTAAATAGGTGGCCCCAGGAATTCCG	F
cg27635135	0.234055	37.9988	0.0467682	0.181888	0.0521669	3638	37	7	CGGAAAAAATTACAATGGATAAGGACACAGTAGGCTTTTTGAGTATCCAG	F
cg06427571	0.207865	43.0012	0.0179823	0.181472	0.026393	582	37	4	CGAATTGGGTCTCTGAGAGTCTGAGTCAGTTAGAATGAGTGCACAAAGAC	R
cg09541333	0.202407	43.444	0.0164701	0.179918	0.0224888	567	37	2	GTCTGCTGCTTCATTCTCTCACTACTGAAAATAAATGTGTTAAAGACTCG	R
cg14376917	0.19861	43.4599	0.0164472	0.178258	0.0203515	2062	37	14	AGGTGGCATTGCATGCAAAAGCATCGGGCACTTCCTTCGAGCCGGAATCG	R
cg22385623	0.210445	38.9731	0.0388565	0.174511	0.0359335	7720	37	1	GATGAGAGCCCCGTCTTAATTTCTTGCTTCCCTCACAGGTACAAGAAGCG	R
cg23831517	0.19912	41.0586	0.0259576	0.173897	0.0252225	574	37	8	CTGCTGAGGAATTAGTTTCCAGGGTCACTGAACCCCTGTGAGCAGCCTCG	R
cg09654796	0.186166	44.0423	0.0146136	0.173676	0.0124896	1101	37	3	CGAATAAATGGAGCTTCTGCCTGGGAAGATTCTACATGGTAAATGGCACA	F
cg05088221	0.212332	37.695	0.0494062	0.172593	0.0397382	2039	37	16	CGCTTGGACTGTGAGTTGGGCGCTGGATACTGCTCTTCTGATTCCTTTCG	R
cg03700230	0.16875	45.9659	0.0101014	0.16875	0	558	37	7	TCTTCTGTTGTGGGAGCAGCTGCAGGCTCCCCACCCTGTGAGAGCTTTCG	F
cg26135345	0.18617	41.179	0.0253689	0.168413	0.0177572	4011	37	6	AGGATGAGGTTGGTGAGCCAGACCCGGCACACGGAGGGCTTGATGAATCG	F
ch.1.64660926R	0.193241	38.8583	0.0396967	0.167018	0.0262229	1883	36	1	TACCTATTACCCAGTTTCAAAGCCACTTCCACATCTTTAGATAGGTATAC	F
cg12351768	0.950736	39.3149	0.0363523	0.15142	0.799316	11012	37	13	CAATTGCACACAACTCCTTTGAGGTTGTTGTTTTTCATCCATGGCCTTCG	R
cg19651192	0.150704	40.4475	0.0292415	0.150704	0	1193	37	13	CTGAAAGTCTTTCACATTCCCTTGTGTTGCCTAGACACACCTATAAAACG	R
cg24629663	0.150166	40.2839	0.0301625	0.150166	0	842	37	13	CGATGACAAACGCAGGAATAGAAAGTGTGTTGACAAGCAATCCTAGAAAT	R
cg26817416	0.149333	40.0309	0.0316156	0.149333	0	625	37	6	TAGCTTGTATTGTTCTGTAATGAACTCATCCGGGCTTTTTCTCTTAAACG	R
ch.11.1133244F	0.143184	38.1663	0.0454398	0.143184	0	791	36	11	CACCCCAGGAGGACCAAGAACTCTTTAGTCATTGAGGCCTATTTCTTAAT	F
cg13216124	0.96343	38.909	0.0393851	0.138571	0.824859	608	37	8	TTGATGTGTTTTATTTTGCTTTTAGCCAGGCTAGTCCCCCTGCCCTTGCG	F
cg07416364	0	-38.3816	0.0436712	-0.143895	0.143895	588	37	2	AAATTGCTCCTTTGCTTTTAAAGAAATGGTAGTCCTCAGTGGAGCCAACG	R
cg11521212	0.013289	-38.3305	0.044052	-0.155056	0.168345	595	37	4	ATTTCTGCTGCATCTTTGCTGTTGCTCAGTGTTCTCCTTTAGTTATTTCG	R
cg13335271	0	-42.5452	0.0196248	-0.15759	0.15759	763	37	8	CGTAACCTCTGTAGAAAGCCATTCAGCAGTGCCTGTGTATAAAGTGCAAT	F
cg16784006	0	-42.9952	0.0179937	-0.159063	0.159063	711	37	2	CGATATTCTTCAGGCTCCCATGGCAGCTTGCTCAATCATTACAGCTCTCT	F
cg15674422	0	-43.4831	0.016384	-0.160659	0.160659	2147	37	11	TCCAAGCTTTAGCGTGCATCAGGATCACCCGAGGGTCTTGTTCAGACTCG	R
cg25013184	0	-44.5066	0.0134711	-0.164	0.164	900	37	1	ATCCTTTTCATCTGCATTAAGGAGGGTTCCATAAATATTTAGTTCAGCCG	F
ch.6.94606978F	0	-44.5292	0.0134435	-0.164074	0.164074	607	36	6	CAGCCAATGACAAATAGCATATCTTTCAGTGGCCAATGCTCAGAAACTGT	F
cg07113230	0.782806	-47.0137	0.00826172	-0.172541	0.955348	6417	37	1	GCCCAGCGGCGGCGCTGGGTCAGCCAGGCCAGCTTGTGGGGGAGCGGCCG	R
cg09732711	0.0427746	-37.9439	0.0471912	-0.17555	0.218325	1297	37	10	GCCAGCAGCGGGTGCGTAGGGAGCGGTCCAGGCATAATGGATGCAGGACG	R
cg05604874	0.730683	-44.0603	0.0145864	-0.190942	0.921626	5412	37	17	CGTTCTGGGCACTACATCGGGACCACAGATATTTACAAAGCAAGCTTGCG	F
cg08589776	0.0435967	-43.1187	0.0175538	-0.19444	0.238037	715	37	4	GCCAGGCGGTGATGAAGAATCCCCCCGAAAGGACCCCCCAGGTGAGAACG	R
ch.12.71364637R	0	-56.4655	0.00134117	-0.202346	0.202346	582	36	12	CAGCTCAAGTAGGACTCCAGCTGGTATCAATCCTAGACATGTAAATGAAG	F
cg08368496	0.654685	-41.0392	0.0260382	-0.213366	0.86805	2454	37	6	CGGTTTGTGTAGGGAAACTCCCGTGTTTAAAACCGTCAGATCTCGTGAGA	R
cg15484354	0.0769231	-42.8238	0.0185534	-0.214025	0.290948	828	37	7	GGTGAGTGAACTGCCAATTGGCTAACTTTTTGTAAGTGGTGGCATATCCG	R
cg08232967	0.0540541	-48.5984	0.00616856	-0.220184	0.274238	622	37	14	TTTCTCTTTTGAACTAGTTGTAACGTCTCCTGCGTTTCCGCATTGATTCG	R
cg03574946	0.0467391	-50.523	0.00430915	-0.221682	0.268421	1040	37	4	TAGTTCTCCTGACTACGTAACTTTGTACTTATTCCATCTTGAGTAAATCG	F
cg23245642	0.633722	-42.8091	0.0186027	-0.224605	0.858327	13650	37	2	CGGTGGAAGTGGCTGGAAGCATGCCTAGGCCCCAGCTTACTTGGGGACCC	R
cg01882084	0.120879	-40.3436	0.0298103	-0.226157	0.347036	946	37	8	GTTTTGTGAACTGACCTAAGTTAAAGCAAAGGCACTGAAGGCAGCCAGCG	R
cg08886267	0.161412	-38.841	0.0397801	-0.235216	0.396628	1027	37	6	CGGAAGACAAACACACATTTACATAGATAGTGGTGAGCTGTTGAAGGTTT	F
cg00542127	0.139506	-42.4356	0.0200534	-0.241042	0.380548	1432	37	22	TACTCATGTGTAAGGAGTGCTTTGCAATCTGTAAAGCACTTTCCATTCCG	F
cg12934554	0.692648	-63.6571	0.000321344	-0.242895	0.935543	4787	37	11	CTGGGCTGGTGATGGATGCGCAGCACAGTGCCCTCCTGCAGTACTGAGCG	F
cg08854586	0.598117	-47.8734	0.00706194	-0.247935	0.846052	5928	37	13	CGACAGCAGCTGTGGGGAAGGCAGAATGACTTTGACCACCAGGCTGAGGT	R
cg21356631	0.0860927	-51.5514	0.00355353	-0.248719	0.334811	802	37	4	CGTTGGGGATTACAATTTCACATTAGATTTGGTGGGACGAGCCATGCCAG	F
cg09775930	0.655104	-58.4935	0.000909836	-0.249872	0.904976	5004	37	13	GCGGTTCTCCACACCCGCCTGGGCTCTGGGGTGGGGCAAATCTGCGCTCG	R
cg08439880	0.579873	-47.6801	0.00733108	-0.252931	0.832804	2418	37	3	CCTGGAGGGCCCAGCAGAGCTGTCCGCGCTCACATCTCAAATTCTGTTCG	F
cg24664038	0.439455	-38.6338	0.0415164	-0.255711	0.695166	3210	37	6	TAAGATATTTGGAAACCTGTGTTCTGAGTTCTTCCTTTTCCCCGGGCTCG	R
cg15599875	0.50079	-42.4661	0.0199565	-0.258198	0.758988	651	37	11	ATATGGTATAAATATCAACAAATTTAACCCACATAAACAAGTGTTCTTCG	R
cg02192300	0.212316	-42.4556	0.0199756	-0.261583	0.473899	5053	37	6	TGAATGAGAGCAAACCAACAGGGCTGTGCGTGGCGCGTGTGAGTAAGACG	R
cg09662304	0.616588	-60.17	0.000645826	-0.267728	0.884316	799	37	13	GGCAATTTCTGTAATGCAGAAAAGTCTGTACCACTGACCTCCCAGCCACG	R
cg02501473	0.411977	-42.9589	0.0181045	-0.272296	0.684274	1566	37	3	TGTATAGTGCAGCACATAACAACTTAGGAACCCTAGACTTAGAATTTTCG	F
cg18237398	0.676784	-78.7734	1.47043e-05	-0.273738	0.950523	4589	37	1	AGGCCAGGGCAGAAGGACCTTGCTGCTTCTGTGTTAGTCTCTAGGAGACG	R
cg11227966	0.434322	-44.4231	0.013626	-0.274345	0.708667	1273	37	11	CGGCCTTGCCTGTAAATGTGGGATTAAATTCATTCATGTATAAGCGTTTT	R
cg25204319	0.468291	-46.1498	0.00975471	-0.274424	0.742715	5528	37	2	CGCCCCAGCTTGGCAGGAGCTAATGGAAAGCCAGCTGGAACTGGAACCCG	F
cg09384411	0.265537	-44.441	0.0136124	-0.276679	0.542216	4223	37	3	AGGTAAGGGGTCGTTTTCACACTCACCAGAGCTCCTGCGGGCTGAGCTCG	R
cg17695791	0.345055	-44.7045	0.0129934	-0.281257	0.626312	1329	37	11	GGCTGGTGGGAACCGGTTCTGAGAGTTCAGACACCACCTTCACCCCACCG	F
cg14522150	0.571457	-63.8948	0.000307535	-0.290425	0.861882	13193	37	10	CGGAAGTCTTCTCTTGAAGAGAAGACTTTAAGCCGAGATTAGGATGAAGT	R
cg08866665	0.27084	-77.5208	1.90548e-05	-0.365319	0.636159	1233	37	6	CGGCTTTGTCCATCTCAGTCCAGGGTGTGCTCAGCCCCTAGAACCGCGGG	R
cg09158015	0.0982405	-99.1966	1.96056e-07	-0.378206	0.476447	643	37	1	CGCCTCTCTGGAACTACCCCCTGGAGGATAACAGAAAAGAGTAACCACAA	F
cg11449860	0.275697	-148.684	5.76665e-12	-0.477333	0.75303	1880	37	2	AATGGGAGGCATCACGTGCGGCTTCCAGGAGGCCACCTCAGGGAGGATCG	R
